# Supplementary material for: Prediction of Collision Cross-Section Values for Extractables and Leachables from Plastic Products
Source: Environ Sci Technol. 2022 Jun 22;56(13):9463–73. doi: 10.1021/acs.est.2c02853 (PMC9261268; doi:10.1021/acs.est.2c02853)
Supplement: Supplementary file 2 — es2c02853_si_002.xlsx [file es2c02853_si_002.xlsx]

## Sheet: M+H_1425
No.	name	CCS	cid	MonoisotopicMass	MolecularFormula	CanonicalSMILES	InChIKey
1	(3-aminopropyl)triethoxysilane	153.72	13521	221.145	C9H23NO3Si	CCO[Si](CCCN)(OCC)OCC	WYTZZXDRDKSJID-UHFFFAOYSA-N							1-401	Song et el.(2021) Prediction of Collision Cross Section Values: Application to Non-intentionally Added Substance (NIAS) Identification in Food Contact Materials
2	1,3,5-Triallyl-1,3,5-triazinane-2,4,6-trione	151.08	13931	249.111	C12H15N3O3	C=CCN1C(=O)N(C(=O)N(C1=O)CC=C)CC=C	KOMNUTZXSVSERR-UHFFFAOYSA-N							402-437	Mullin et al.(2020) Liquid chromatography-ion mobility-high resolution mass. Analytica Chimica Acta
3	1,3,5-tri-tert-butylbenzene	173.59	15089	246.235	C18H30	CC(C)(C)C1=CC(=CC(=C1)C(C)(C)C)C(C)(C)C	GUFMBISUSZUUCB-UHFFFAOYSA-N							438-492	Belova et al.(2021) Ion Mobility-High-Resolution Mass Spectrometry (IM-HRMS) for the Analysis of Contaminants of Emerging Concern (CECs): Database Compilation and Application to Urine Samples
4	1,3:24-Bis(3,4-dimethylobenzylideno)sorbitol (DMDBS)	201.31	11502517	414.204	C24H30O6	CC1=C(C=C(C=C1)C2OCC3C(O2)C(OC(O3)C4=CC(=C(C=C4)C)C)C(CO)O)C	YWEWWNPYDDHZDI-UHFFFAOYSA-N							493-697	Bijlsma et al. (2017) Prediction of Collision Cross-Section Values for Small Molecules: Application to Pesticide Residue Analysis
5	1,4,7-trioxacyclotridecane-8,13-dione (216)	143.46	810852	216.1	C10H16O5	C1CCC(=O)OCCOCCOC(=O)C1	NNNMXIAYORIPQZ-UHFFFAOYSA-N							698-1157	Celma et al. (2020) Improving Target and Suspect Screening High-Resolution Mass Spectrometry Workflows in Environmental Analysis by Ion Mobility Separation
6	1-hydroxypyrene	140.78	21387	218.073	C16H10O	C1=CC2=C3C(=C1)C=CC4=C(C=CC(=C43)C=C2)O	BIJNHUAPTJVVNQ-UHFFFAOYSA-N							1158-1334	Regueiro et al. (2016) Ion-Mobility-Derived Collision Cross Section as an Additional Identification Point for Multiresidue Screening of Pesticides in Fish Feed
7	1-Naphthylamine	128.77	8640	143.073	C10H9N	C1=CC=C2C(=C1)C=CC=C2N	RUFPHBVGCFYCNW-UHFFFAOYSA-N							1335-1425	Hinnenkamp et al. (2018) Comparison of CCS Values Determined by Traveling Wave Ion Mobility Mass Spectrometry and Drift Tube Ion Mobility Mass Spectrometry
8	2,2'-Dihydroxy-4-Methoxybenzophenone(Cyasorb UV 24)	149.41	8569	244.074	C14H12O4	COC1=CC(=C(C=C1)C(=O)C2=CC=CC=C2O)O	MEZZCSHVIGVWFI-UHFFFAOYSA-N
9	2,4-Diamino-6-phenyl-1,3,5-triazine	138.98	7064	187.086	C9H9N5	C1=CC=C(C=C1)C2=NC(=NC(=N2)N)N	GZVHEAJQGPRDLQ-UHFFFAOYSA-N
10	2,4-diaminotoluene	123.3	7261	122.084	C7H10N2?	CC1=C(C=C(C=C1)N)N	VOZKAJLKRJDJLL-UHFFFAOYSA-N
11	2,4-Dihydroxybenzophenone	143.74	8572	214.063	C13H10O3	C1=CC=C(C=C1)C(=O)C2=C(C=C(C=C2)O)O	ZXDDPOHVAMWLBH-UHFFFAOYSA-N
12	2,4-Dimethylaniline	130.42	7250	121.089	C8H11N	CC1=CC(=C(C=C1)N)C	CZZZABOKJQXEBO-UHFFFAOYSA-N
13	2,4-Di-tert-butylphenol	152.29	7311	206.167	C14H22O	CC(C)(C)C1=CC(=C(C=C1)O)C(C)(C)C	ICKWICRCANNIBI-UHFFFAOYSA-N
14	2,5-Bis(5-tert-butyl-benzoxazol-2-yl)thiophene	226.8	292429	430.171	C26H26N2O2S	CC(C)(C)C1=CC2=C(C=C1)OC(=N2)C3=CC=C(S3)C4=NC5=C(O4)C=CC(=C5)C(C)(C)C	AIXZBGVLNVRQSS-UHFFFAOYSA-N
15	2,5-di-tert-butyl-1,4-benzoquinone	156.45	17161	220.146	C14H20O2	CC(C)(C)C1=CC(=O)C(=CC1=O)C(C)(C)C	ZZYASVWWDLJXIM-UHFFFAOYSA-N
16	2,6-Diaminotoluene	123.3	13205	122.084	C7H10N2	CC1=C(C=CC=C1N)N	RLYCRLGLCUXUPO-UHFFFAOYSA-N
17	2,6-dimethoxyphenol	131.46	7041	154.063	C8H10O3	COC1=C(C(=CC=C1)OC)O	KLIDCXVFHGNTTM-UHFFFAOYSA-N
18	2,6-ditertbutyl-1,4-benzoquinone	155.96	12867	220.146	C14H20O2	CC(C)(C)C1=CC(=O)C=C(C1=O)C(C)(C)C	RDQSIADLBQFVMY-UHFFFAOYSA-N
19	2,6-ditert-butyl-4-ethylphenol	167.25	20087	234.198	C16H26O	CCC1=CC(=C(C(=C1)C(C)(C)C)O)C(C)(C)C	BVUXDWXKPROUDO-UHFFFAOYSA-N
20	2,6-di-tert-butylphenol	154.69	31405	206.167	C14H22O	CC(C)(C)C1=C(C(=CC=C1)C(C)(C)C)O	DKCPKDPYUFEZCP-UHFFFAOYSA-N
21	2-diphenylacetyl-1,3-indandione-1-hydrazone	184.27	5375071	354.137	C23H18N2O2	C1=CC=C(C=C1)C(C2=CC=CC=C2)C(=O)C3C(=NN)C4=CC=CC=C4C3=O	QBGMRRUHCFHZLC-NJNXFGOHSA-N
22	2-Ethyl anthraquinone	146.66	6772	236.084	C16H12O2	CCC1=CC2=C(C=C1)C(=O)C3=CC=CC=C3C2=O	SJEBAWHUJDUKQK-UHFFFAOYSA-N
23	2-Ethylhexyl 2-cyano-3,3-diphenylacrylate	193.58	22571	361.204	C24H27NO2	CCCCC(CC)COC(=O)C(=C(C1=CC=CC=C1)C2=CC=CC=C2)C#N	FMJSMJQBSVNSBF-UHFFFAOYSA-N
24	2-isopropyl-9H-thioxanthen-9-one	152.36	79633	254.077	C16H14OS	CC(C)C1=CC2=C(C=C1)SC3=CC=CC=C3C2=O	KTALPKYXQZGAEG-UHFFFAOYSA-N
25	2-Napthylamine	127.31	7057	143.073	C10H9N	C1=CC=C2C=C(C=CC2=C1)N	JBIJLHTVPXGSAM-UHFFFAOYSA-N
26	3,5-Di-Tert-butyl-4-hydroxybenzaldehyde	164.86	73219	234.162	C15H22O2	CC(C)(C)C1=CC(=CC(=C1O)C(C)(C)C)C=O	DOZRDZLFLOODMB-UHFFFAOYSA-N
27	3,9-Bis(2,4-dicumylphenoxy)-2,4,8,10-tetraoxa-3,9-diphosphaspiro[5.5]undecane	329.43	164499	852.371	C53H58O6P2	CC(C)(C1=CC=CC=C1)C2=CC(=C(C=C2)OP3OCC4(CO3)COP(OC4)OC5=C(C=C(C=C5)C(C)(C)C6=CC=CC=C6)C(C)(C)C7=CC=CC=C7)C(C)(C)C8=CC=CC=C8	WBWXVCMXGYSMQA-UHFFFAOYSA-N
28	4-(4-morpholinyl)benzaldehyde	139.62	291349	191.095	C11H13NO2	C1COCCN1C2=CC=C(C=C2)C=O	FOAQOAXQMISINY-UHFFFAOYSA-N
29	4-(Dodecyloxy)benzoic acid	180.54	75330	306.219	C19H30O3	CCCCCCCCCCCCOC1=CC=C(C=C1)C(=O)O	ALQLYJHDBAKLBB-UHFFFAOYSA-N
30	4,4'-Bis(2-benzoxazolyl)stilbene	209.61	5702717	414.137	C28H18N2O2	C1=CC=C2C(=C1)N=C(O2)C3=CC=C(C=C3)C=CC4=CC=C(C=C4)C5=NC6=CC=CC=C6O5	ORACIQIJMCYPHQ-MDZDMXLPSA-N
31	4,4'-BIS(diethylamino) benzophenone	186.94	66663	324.22	C21H28N2O	CCN(CC)C1=CC=C(C=C1)C(=O)C2=CC=C(C=C2)N(CC)CC	VYHBFRJRBHMIQZ-UHFFFAOYSA-N
32	4,4-Methylenedianiline	158.25	7577	198.116	C13H14N2	C1=CC(=CC=C1CC2=CC=C(C=C2)N)N	YBRVSVVVWCFQMG-UHFFFAOYSA-N
33	4,5-Dimethyl-2-furaldehyde	123.54	643406	124.052	C7H8O2	CC1=C(OC(=C1)C=O)C	JPTPEPVCVXGNJM-UHFFFAOYSA-N
34	4,6-dimethyldibenzothiophene	147.04	1268103	212.066	C14H12S	CC1=C2C(=CC=C1)C3=CC=CC(=C3S2)C	MYAQZIAVOLKEGW-UHFFFAOYSA-N
35	4,4'-Methylenebis(2-methylaniline)	168.98	13283	226.147	C15H18N2	CC1=C(C=CC(=C1)CC2=CC(=C(C=C2)N)C)N	WECDUOXQLAIPQW-UHFFFAOYSA-N
36	4-Aminobiphenyl	145.04	7102	169.089	C12H11N	C1=CC=C(C=C1)C2=CC=C(C=C2)N	DMVOXQPQNTYEKQ-UHFFFAOYSA-N
37	4-hydroxybenzophenone	140.13	14347	198.068	C13H10O2	C1=CC=C(C=C1)C(=O)C2=CC=C(C=C2)O	NPFYZDNDJHZQKY-UHFFFAOYSA-N
38	4-methylbenzophenone	140.83	8652	196.089	C14H12O	CC1=CC=C(C=C1)C(=O)C2=CC=CC=C2	WXPWZZHELZEVPO-UHFFFAOYSA-N
39	4-Nonyl phenol	159.64	1752	220.183	C15H24O	CCCCCCCCCC1=CC=C(C=C1)O	IGFHQQFPSIBGKE-UHFFFAOYSA-N
40	4-sec-Butyl-2,6-di-tert-butylphenol	176.53	86583	262.23	C18H30O	CCC(C)C1=CC(=C(C(=C1)C(C)(C)C)O)C(C)(C)C	BFZOTKYPSZSDEV-UHFFFAOYSA-N
41	7,9-Di-tert-butyl-1-oxaspiro(4,5)deca-6,9-diene-2,8-dione	173.89	545303	276.173	C17H24O3	CC(C)(C)C1=CC2(CCC(=O)O2)C=C(C1=O)C(C)(C)C	ZTMZUYHXZPUDRF-UHFFFAOYSA-N
42	9,10-anthracenequinone	136.12	6780	208.052	C14H8O2?	C1=CC=C2C(=C1)C(=O)C3=CC=CC=C3C2=O	RZVHIXYEVGDQDX-UHFFFAOYSA-N
43	9-phenanthrol	136.78	10229	194.073	C14H10O	C1=CC=C2C(=C1)C=C(C3=CC=CC=C23)O	DZKIUEHLEXLYKM-UHFFFAOYSA-N
44	acetaminophen	130.78	1983	151.063	C8H9NO2	CC(=O)NC1=CC=C(C=C1)O	RZVAJINKPMORJF-UHFFFAOYSA-N
45	Antioxidante L	258.9	31250	514.406	C30H58O4S	CCCCCCCCCCCCOC(=O)CCSCCC(=O)OCCCCCCCCCCCC	GHKOFFNLGXMVNJ-UHFFFAOYSA-N
46	Benzidine	151.62	7111	184.1	C12H12N2	C1=CC(=CC=C1C2=CC=C(C=C2)N)N	HFACYLZERDEVSX-UHFFFAOYSA-N
47	Benzophenone	136.48	3102	182.073	C13H10O	C1=CC=C(C=C1)C(=O)C2=CC=CC=C2	RWCCWEUUXYIKHB-UHFFFAOYSA-N
48	bis (2-ethylhexyl) phthalate	213.33	8343	390.277	C24H38O4?	CCCCC(CC)COC(=O)C1=CC=CC=C1C(=O)OCC(CC)CCCC	BJQHLKABXJIVAM-UHFFFAOYSA-N
49	Bisphenol A	151.89	6623	228.115	C15H16O2	CC(C)(C1=CC=C(C=C1)O)C2=CC=C(C=C2)O	IISBACLAFKSPIT-UHFFFAOYSA-N
50	Bisphenol A (2,3-dihydroxypropyl) glycidyl ether (BADGE-glycidyl)	187.68	150694	358.178	C21H26O5	CC(C)(C1=CC=C(C=C1)OCC2CO2)C3=CC=C(C=C3)OCC(CO)O	NBLIPZBCGXIEFO-UHFFFAOYSA-N
51	Bisphenol A bis (2,3-dihydroxypropyl) ether (BADGE-diol)	193.71	110678	376.189	C21H28O6	CC(C)(C1=CC=C(C=C1)OCC(CO)O)C2=CC=C(C=C2)OCC(CO)O	NISVZEWKUNUGQQ-UHFFFAOYSA-N
52	butyl 4-hydroxybenzoate	148.06	7184	194.094	C11H14O3	CCCCOC(=O)C1=CC=C(C=C1)O	QFOHBWFCKVYLES-UHFFFAOYSA-N
53	Butyl benzoate	136.29	8698	178.099	C11H14O2	CCCCOC(=O)C1=CC=CC=C1	XSIFPSYPOVKYCO-UHFFFAOYSA-N
54	Butylated Hydroxytoluene (BHT)	159.39	31404	220.183	C15H24O	CC1=CC(=C(C(=C1)C(C)(C)C)O)C(C)(C)C	NLZUEZXRPGMBCV-UHFFFAOYSA-N
55	caffeine	137.42	2519	194.08	C8H10N4O2	CN1C=NC2=C1C(=O)N(C(=O)N2C)C	RYYVLZVUVIJVGH-UHFFFAOYSA-N
56	Caprolactam	123.4	7768	113.084	C6H11NO	C1CCC(=O)NCC1	JBKVHLHDHHXQEQ-UHFFFAOYSA-N
57	Chimassorb 81	193.69	15797	326.188	C21H26O3	CCCCCCCCOC1=CC(=C(C=C1)C(=O)C2=CC=CC=C2)O	QUAMTGJKVDWJEQ-UHFFFAOYSA-N
58	Chlorogenic acid	182.29	1794427	354.095	C16H18O9	C1C(C(C(CC1(C(=O)O)O)OC(=O)C=CC2=CC(=C(C=C2)O)O)O)O	CWVRJTMFETXNAD-JUHZACGLSA-N
59	Cinnamaldehyde	123.79	637511	132.058	C9H8O	C1=CC=C(C=C1)C=CC=O	KJPRLNWUNMBNBZ-QPJJXVBHSA-N
60	Cinnamaldehyde, (E)-	123.79	637511	132.058	C9H8O	C1=CC=C(C=C1)C=CC=O	KJPRLNWUNMBNBZ-QPJJXVBHSA-N
61	CPTX	161.63	5212856	304.033	C16H13ClO2S	CCCOC1=C2C(=C(C=C1)Cl)C(=O)C3=CC=CC=C3S2	VKQJCUYEEABXNK-UHFFFAOYSA-N
62	Curcumine	199.86	969516	368.126	C21H20O6	COC1=C(C=CC(=C1)C=CC(=O)CC(=O)C=CC2=CC(=C(C=C2)O)OC)O	VFLDPWHFBUODDF-FCXRPNKRSA-N
63	Cyasorb UV 5411/329	187.23	62485	323.2	C20H25N3O	CC(C)(C)CC(C)(C)C1=CC(=C(C=C1)O)N2N=C3C=CC=CC3=N2	IYAZLDLPUNDVAG-UHFFFAOYSA-N
64	diisononyl phthalate	226.37	590836	418.308	C26H42O4	CC(C)CCCCCCOC(=O)C1=CC=CC=C1C(=O)OCCCCCCC(C)C	HBGGXOJOCNVPFY-UHFFFAOYSA-N
65	Dimethyl isophthalate	141.19	15088	194.058	C10H10O4	COC(=O)C1=CC(=CC=C1)C(=O)OC	VNGOYPQMJFJDLV-UHFFFAOYSA-N
66	Dimethyl Terephtalate	139.95	8441	194.058	C10H10O4	COC(=O)C1=CC=C(C=C1)C(=O)OC	WOZVHXUHUFLZGK-UHFFFAOYSA-N
67	Dinonyl phthalate	228.96	6787	418.308	C26H42O4	CCCCCCCCCOC(=O)C1=CC=CC=C1C(=O)OCCCCCCCCC	DROMNWUQASBTFM-UHFFFAOYSA-N
68	Diphenyl sulfone	141.5	31386	218.04	C12H10O2S	C1=CC=C(C=C1)S(=O)(=O)C2=CC=CC=C2	KZTYYGOKRVBIMI-UHFFFAOYSA-N
69	Docosanoic acid-ethyl ester	215.88	22199	368.365	C24H48O2	CCCCCCCCCCCCCCCCCCCCCC(=O)OCC	JIZCYLOUIAIZHQ-UHFFFAOYSA-N
70	erucamide	207.73	5365371	337.334	C22H43NO	CCCCCCCCC=CCCCCCCCCCCCC(=O)N	UAUDZVJPLUQNMU-KTKRTIGZSA-N
71	Ethyl 4-(dimethylamino)benzoate	147.78	25127	193.11	C11H15NO2	CCOC(=O)C1=CC=C(C=C1)N(C)C	FZUGPQWGEGAKET-UHFFFAOYSA-N
72	Ethylene bis(oleamide)	272.9	6436065	588.559	C38H72N2O2	CCCCCCCCC=CCCCCCCCC(=O)NCCNC(=O)CCCCCCCC=CCCCCCCCC	OXDXXMDEEFOVHR-CLFAGFIQSA-N
73	Ferulic acid	141.07	445858	194.058	C10H10O4	COC1=C(C=CC(=C1)C=CC(=O)O)O	KSEBMYQBYZTDHS-HWKANZROSA-N
74	Hexadecanamide	186.58	69421	255.256	C16H33NO	CCCCCCCCCCCCCCCC(=O)N	HSEMFIZWXHQJAE-UHFFFAOYSA-N
75	Hexadecylamine	179.99	8926	241.277	C16H35N	CCCCCCCCCCCCCCCCN	FJLUATLTXUNBOT-UHFFFAOYSA-N
76	Hexanamide	131.2	12332	115.1	C6H13NO	CCCCCC(=O)N	ALBYIUDWACNRRB-UHFFFAOYSA-N
77	indol	121.28	798	117.058	C8H7N	C1=CC=C2C(=C1)C=CN2	SIKJAQJRHWYJAI-UHFFFAOYSA-N
78	Irgafos 168	283.44	91601	646.451	C42H63O3P	CC(C)(C)C1=CC(=C(C=C1)OP(OC2=C(C=C(C=C2)C(C)(C)C)C(C)(C)C)OC3=C(C=C(C=C3)C(C)(C)C)C(C)(C)C)C(C)(C)C	JKIJEFPNVSHHEI-UHFFFAOYSA-N
79	Irgafos 38	241.9	6850817	514.358	C32H51O3P	CCOP(OC1=C(C=C(C=C1C)C(C)(C)C)C(C)(C)C)OC2=C(C=C(C=C2C)C(C)(C)C)C(C)(C)C	ZEFSGHVBJCEKAZ-UHFFFAOYSA-N
80	Irganox 1076	256.48	16386	530.47	C35H62O3	CCCCCCCCCCCCCCCCCCOC(=O)CCC1=CC(=C(C(=C1)C(C)(C)C)O)C(C)(C)C	SSDSCDGVMJFTEQ-UHFFFAOYSA-N
81	Isobonyl acrylate	153.84	639970	208.146	C13H20O2	CC1(C2CCC1(C(C2)OC(=O)C=C)C)C	PSGCQDPCAWOCSH-BREBYQMCSA-N
82	isophthalamic acid	135.75	3014284	165.043	C8H7NO3	C1=CC(=CC(=C1)C(=O)O)C(=O)N	FVUKYCZRWSQGAS-UHFFFAOYSA-N
83	Isophthalamide	136.46	74445	164.059	C8H8N2O2	C1=CC(=CC(=C1)C(=O)N)C(=O)N	QZUPTXGVPYNUIT-UHFFFAOYSA-N
84	Kaempferol	158.43	5280863	286.048	C15H10O6	C1=CC(=CC=C1C2=C(C(=O)C3=C(C=C(C=C3O2)O)O)O)O	IYRMWMYZSQPJKC-UHFFFAOYSA-N
85	Leucine enkephalin	230.29	461776	555.269	C28H37N5O7	CC(C)CC(C(=O)O)NC(=O)C(CC1=CC=CC=C1)NC(=O)CNC(=O)CNC(=O)C(CC2=CC=C(C=C2)O)N	URLZCHNOLZSCCA-VABKMULXSA-N
86	levadopa	148.03	6047	197.069	C9H11NO4	C1=CC(=C(C=C1CC(C(=O)O)N)O)O	WTDRDQBEARUVNC-LURJTMIESA-N
87	Methyl Eugenol	137.17	7127	178.099	C11H14O2	COC1=C(C=C(C=C1)CC=C)OC	ZYEMGPIYFIJGTP-UHFFFAOYSA-N
88	Myricetin	166.9	5281672	318.038	C15H10O8	C1=C(C=C(C(=C1O)O)O)C2=C(C(=O)C3=C(C=C(C=C3O2)O)O)O	IKMDFBPHZNJCSN-UHFFFAOYSA-N
89	Myricitrin	202.27	5281673	464.095	C21H20O12	CC1C(C(C(C(O1)OC2=C(OC3=CC(=CC(=C3C2=O)O)O)C4=CC(=C(C(=C4)O)O)O)O)O)O	DCYOADKBABEMIQ-OWMUPTOHSA-N
90	N, N-bis (2-hydroxyethyl)dodecanamide	188.46	8430	287.246	C16H33NO3	CCCCCCCCCCCC(=O)N(CCO)CCO	AOMUHOFOVNGZAN-UHFFFAOYSA-N
91	N, N-bis (2-hydroxyethyl)dodecylamine	185.68	352309	273.267	C16H35NO2	CCCCCCCCCCCCN(CCO)CCO	NKFNBVMJTSYZDV-UHFFFAOYSA-N
92	N,N-Diethanololeamide	208.7	5371728	369.324	C22H43NO3	CCCCCCCCC=CCCCCCCCC(=O)N(CCO)CCO	LPMBTLLQQJBUOO-KTKRTIGZSA-N
93	N,N'-Ethylenebis(stearamide)	280.5	8044	592.591	C38H76N2O2	CCCCCCCCCCCCCCCCCC(=O)NCCNC(=O)CCCCCCCCCCCCCCCCC	RKISUIUJZGSLEV-UHFFFAOYSA-N
94	N-ethyl-p-toluenesulfonamide	142.22	6637	199.067	C9H13NO2S	CCNS(=O)(=O)C1=CC=C(C=C1)C	OHPZPBNDOVQJMH-UHFFFAOYSA-N
95	Nicotinamide	123.31	936	122.048	C6H6N2O	C1=CC(=CN=C1)C(=O)N	DFPAKSUCGFBDDF-UHFFFAOYSA-N
96	NX8000	228.71	58995446	484.282	C29H40O6	CCCC1C2C(C(OC(O2)C3=CC=C(C=C3)CCC)C(CO)O)OC(O1)C4=CC=C(C=C4)CCC	PIYNPBVOTLQBTC-UHFFFAOYSA-N
97	Ochratoxin A	189.18	442530	403.082	C20H18ClNO6	CC1CC2=C(C=C(C(=C2C(=O)O1)O)C(=O)NC(CC3=CC=CC=C3)C(=O)O)Cl	RWQKHEORZBHNRI-BMIGLBTASA-N
98	Ochratoxin C	197.68	20997	431.114	C22H22ClNO6	CCOC(=O)C(CC1=CC=CC=C1)NC(=O)C2=CC(=C3CC(OC(=O)C3=C2O)C)Cl	BPZZWRPHVVDAPT-PXAZEXFGSA-N
99	Octadecanamide	192.78	31292	283.288	C18H37NO	CCCCCCCCCCCCCCCCCC(=O)N	LYRFLYHAGKPMFH-UHFFFAOYSA-N
100	Octanephosphonic acid	157.37	78452	194.107	C8H19O3P	CCCCCCCCP(=O)(O)O	NJGCRMAPOWGWMW-UHFFFAOYSA-N
101	o-Tolidine (3,3-DMB)	162.11	8413	212.131	C14H16N2	CC1=C(C=CC(=C1)C2=CC(=C(C=C2)N)C)N	NUIURNJTPRWVAP-UHFFFAOYSA-N
102	Oxybenzone	146.68	4632	228.079	C14H12O3	COC1=CC(=C(C=C1)C(=O)C2=CC=CC=C2)O	DXGLGDHPHMLXJC-UHFFFAOYSA-N
103	phthalic anhydride	122.67	6811	148.016	C8H4O3	C1=CC=C2C(=C1)C(=O)OC2=O	LGRFSURHDFAFJT-UHFFFAOYSA-N
104	Quercetin	163.5	5280343	302.043	C15H10O7	C1=CC(=C(C=C1C2=C(C(=O)C3=C(C=C(C=C3O2)O)O)O)O)O	REFJWTPEDVJJIY-UHFFFAOYSA-N
105	Quercetin 3-glucoside	200.44	5280804	464.095	C21H20O12	C1=CC(=C(C=C1C2=C(C(=O)C3=C(C=C(C=C3O2)O)O)OC4C(C(C(C(O4)CO)O)O)O)O)O	OVSQVDMCBVZWGM-QSOFNFLRSA-N
106	Quercitrin	200.77	5280459	448.101	C21H20O11	CC1C(C(C(C(O1)OC2=C(OC3=CC(=CC(=C3C2=O)O)O)C4=CC(=C(C=C4)O)O)O)O)O	OXGUCUVFOIWWQJ-HQBVPOQASA-N
107	quinic acid	142.67	6508	192.063	C7H12O6	C1C(C(C(CC1(C(=O)O)O)O)O)O	AAWZDTNXLSGCEK-LNVDRNJUSA-N
108	reserpine	253.12	5770	608.273	C33H40N2O9	COC1C(CC2CN3CCC4=C(C3CC2C1C(=O)OC)NC5=C4C=CC(=C5)OC)OC(=O)C6=CC(=C(C(=C6)OC)OC)OC	QEVHRUUCFGRFIF-MDEJGZGSSA-N
109	Squalene	218.01	638072	410.391	C30H50	CC(=CCCC(=CCCC(=CCCC=C(C)CCC=C(C)CCC=C(C)C)C)C)C	YYGNTYWPHWGJRM-AAJYLUCBSA-N
110	sulfadimethoxine	168.62	5323	310.074	C12H14N4O4S	COC1=NC(=NC(=C1)NS(=O)(=O)C2=CC=C(C=C2)N)OC	ZZORFUFYDOWNEF-UHFFFAOYSA-N
111	sulfaguanidine	145.97	5324	214.052	C7H10N4O2S	C1=CC(=CC=C1N)S(=O)(=O)N=C(N)N	BRBKOPJOKNSWSG-UHFFFAOYSA-N
112	Terfenadine	230.86	5405	471.314	C32H41NO2	CC(C)(C)C1=CC=C(C=C1)C(CCCN2CCC(CC2)C(C3=CC=CC=C3)(C4=CC=CC=C4)O)O	GUGOEEXESWIERI-UHFFFAOYSA-N
113	Tinuvin 326	177.76	62531	315.114	C17H18ClN3O	CC1=CC(=C(C(=C1)N2N=C3C=CC(=CC3=N2)Cl)O)C(C)(C)C	OCWYEMOEOGEQAN-UHFFFAOYSA-N
114	Tinuvin 327	196.15	77470	357.161	C20H24ClN3O	CC(C)(C)C1=CC(=C(C(=C1)N2N=C3C=CC(=CC3=N2)Cl)O)C(C)(C)C	UWSMKYBKUPAEJQ-UHFFFAOYSA-N
115	Tinuvin P	147.36	17113	225.09	C13H11N3O	CC1=CC(=C(C=C1)O)N2N=C3C=CC=CC3=N2	MCPKSFINULVDNX-UHFFFAOYSA-N
116	tributyl acetyl citrate	195.99	6505	402.225	C20H34O8	CCCCOC(=O)CC(CC(=O)OCCCC)(C(=O)OCCCC)OC(=O)C	QZCLKYGREBVARF-UHFFFAOYSA-N
117	tributyl citrate	195.93	6507	360.215	C18H32O7	CCCCOC(=O)CC(CC(=O)OCCCC)(C(=O)OCCCC)O	ZFOZVQLOBQUTQQ-UHFFFAOYSA-N
118	Tributyl phosphate	171.53	31357	266.165	C12H27O4P	CCCCOP(=O)(OCCCC)OCCCC	STCOOQWBFONSKY-UHFFFAOYSA-N
119	tributyl phosphine oxide	158.54	13138	218.18	C12H27OP	CCCCP(=O)(CCCC)CCCC	MNZAKDODWSQONA-UHFFFAOYSA-N
120	Trimellitic acid anhydride	130.86	11089	192.006	C9H4O5	C1=CC2=C(C=C1C(=O)O)C(=O)OC2=O	SRPWOOOHEPICQU-UHFFFAOYSA-N
121	Tris(2,4-di-tert-butylphenyl) phosphate	282.1	14572930	662.446	C42H63O4P	CC(C)(C)C1=CC(=C(C=C1)OP(=O)(OC2=C(C=C(C=C2)C(C)(C)C)C(C)(C)C)OC3=C(C=C(C=C3)C(C)(C)C)C(C)(C)C)C(C)(C)C	AZSKHRTUXHLAHS-UHFFFAOYSA-N
122	Tris(2-chloroethyl) phosphate	149.32	8295	283.954	C6H12Cl3O4P	C(CCl)OP(=O)(OCCCl)OCCCl	HQUQLFOMPYWACS-UHFFFAOYSA-N
123	Val-tyr-val	194.35	334518	379.211	C19H29N3O5	CC(C)C(C(=O)NC(CC1=CC=C(C=C1)O)C(=O)NC(C(C)C)C(=O)O)N	ZNGPROMGGGFOAA-UHFFFAOYSA-N
124	Vanillin	129.42	1183	152.047	C8H8O3	COC1=C(C=CC(=C1)C=O)O	MWOOGOJBHIARFG-UHFFFAOYSA-N
125	Verapamil	211.75	2520	454.283	C27H38N2O4	CC(C)C(CCCN(C)CCC1=CC(=C(C=C1)OC)OC)(C#N)C2=CC(=C(C=C2)OC)OC	SGTNSNPWRIOYBX-UHFFFAOYSA-N
126	3,9-Bis(1,1-dimethyl-2-hydroxyethyl)-2,4,8,10-tetraoxaspiro[5.5]undecane	169.84	7569008	304.189	C15H28O6	CC(C)(CO)C1OCC2(CO1)COC(OC2)C(C)(C)CO	BPZIYBJCZRUDEG-UHFFFAOYSA-N
127	1,2-Bis(3,5-di-tert-butyl-4-hydroxyhydrocinnamoyl)hydrazine	245.14	61916	552.393	C34H52N2O4	CC(C)(C)C1=CC(=CC(=C1O)C(C)(C)C)CCC(=O)NNC(=O)CCC2=CC(=C(C(=C2)C(C)(C)C)O)C(C)(C)C	HCILJBJJZALOAL-UHFFFAOYSA-N
128	12-Aminododecanoic acid	157	69661	215.189	C12H25NO2	C(CCCCCC(=O)O)CCCCCN	PBLZLIFKVPJDCO-UHFFFAOYSA-N
129	Bisphenol F bis(2,3-dihydroxypropyl) ether	185.47	3928015	348.157	C19H24O6	C1=CC(=CC=C1CC2=CC=C(C=C2)OCC(CO)O)OCC(CO)O	VGJRHUPDMVWBFM-UHFFFAOYSA-N
130	5,12-Naphthacenequinone	151.08	14160	258.068	C18H10O2	C1=CC=C2C=C3C(=CC2=C1)C(=O)C4=CC=CC=C4C3=O	LZPBKINTWROMEA-UHFFFAOYSA-N
131	Benz[a]anthracene-7,12-dione	150.43	17253	258.068	C18H10O2	C1=CC=C2C(=C1)C=CC3=C2C(=O)C4=CC=CC=C4C3=O	LHMRXAIRPKSGDE-UHFFFAOYSA-N
132	Triphenylphosphine oxide	161.87	13097	278.086	C18H15OP	C1=CC=C(C=C1)P(=O)(C2=CC=CC=C2)C3=CC=CC=C3	FIQMHBFVRAXMOP-UHFFFAOYSA-N
133	3,3'-Dimethoxybiphenyl-4,4'-diamine	168.33	8411	244.121	C14H16N2O2	COC1=C(C=CC(=C1)C2=CC(=C(C=C2)N)OC)N	JRBJSXQPQWSCCF-UHFFFAOYSA-N
134	4,4'-Thiodianiline	161.87	8765	216.072	C12H12N2S	C1=CC(=CC=C1N)SC2=CC=C(C=C2)N	ICNFHJVPAJKPHW-UHFFFAOYSA-N
135	Benzisothiazolone	127.53	17520	151.009	C7H5NOS	C1=CC=C2C(=C1)C(=O)NS2	DMSMPAJRVJJAGA-UHFFFAOYSA-N
136	9-Phenylcarbazole	154.05	70851	243.105	C18H13N	C1=CC=C(C=C1)N2C3=CC=CC=C3C4=CC=CC=C42	VIJYEGDOKCKUOL-UHFFFAOYSA-N
137	4-Octadecylmorpholine	208.19	85475	339.35	C22H45NO	CCCCCCCCCCCCCCCCCCN1CCOCC1	GSMSOLOCRKCJMR-UHFFFAOYSA-N
138	N,N-Dimethyl-1-tetradecanamine	182.84	8211	241.277	C16H35N	CCCCCCCCCCCCCCN(C)C	SFBHPFQSSDCYSL-UHFFFAOYSA-N
139	2,2'-4,4'-tetrahydroxybenzophenone	152.63	8571	246.053	C13H10O5	C1=CC(=C(C=C1O)O)C(=O)C2=C(C=C(C=C2)O)O	WXNRYSGJLQFHBR-UHFFFAOYSA-N
140	2-Amino-4-methylbenzophenone	149.44	78651	211.1	C14H13NO	CC1=CC(=C(C=C1)C(=O)C2=CC=CC=C2)N	YINYAGBOKBLJHY-UHFFFAOYSA-N
141	Alizarine Yellow R	166.01	15588	287.054	C13H9N3O5	C1=CC(=CC=C1N=NC2=CC(=C(C=C2)O)C(=O)O)[N+](=O)[O-]	YVJPMMYYRNHJAU-UHFFFAOYSA-N
142	Bis(2-hydroxyethyl) terephthalate	164.83	13739	254.079	C12H14O6	C1=CC(=CC=C1C(=O)OCCO)C(=O)OCCO	QPKOBORKPHRBPS-UHFFFAOYSA-N
143	Diphenyl carbonate	148.5	7597	214.063	C13H10O3	C1=CC=C(C=C1)OC(=O)OC2=CC=CC=C2	ROORDVPLFPIABK-UHFFFAOYSA-N
144	1,2-Naphthoquinone	126.74	10667	158.037	C10H6O2	C1=CC=C2C(=C1)C=CC(=O)C2=O	KETQAJRQOHHATG-UHFFFAOYSA-N
145	N-Methyl-p-toluenesulfonamide	144.09	12543	185.051	C8H11NO2S	CC1=CC=C(C=C1)S(=O)(=O)NC	GWLOGZRVYXAHRE-UHFFFAOYSA-N
146	9(10H)-Anthracenone	135.16	7018	194.073	C14H10O	C1C2=CC=CC=C2C(=O)C3=CC=CC=C31	RJGDLRCDCYRQOQ-UHFFFAOYSA-N
147	Corticosterone	184.28	5753	346.214	C21H30O4	CC12CCC(=O)C=C1CCC3C2C(CC4(C3CCC4C(=O)CO)C)O	OMFXVFTZEKFJBZ-HJTSIMOOSA-N
148	7H-Benz[de]anthracen-7-one	141.92	6697	230.073	C17H10O	C1=CC=C2C(=C1)C3=CC=CC4=C3C(=CC=C4)C2=O	HUKPVYBUJRAUAG-UHFFFAOYSA-N
149	9-Fluorenone	132.08	10241	180.058	C13H8O	C1=CC=C2C(=C1)C3=CC=CC=C3C2=O	YLQWCDOCJODRMT-UHFFFAOYSA-N
150	methyl p-tolyl sulfoxide	130.28	136743	154.045	C8H10OS	CC1=CC=C(C=C1)S(=O)C	FEVALTJSQBFLEU-UHFFFAOYSA-N
151	1,4-Naphthoquinone	130.04	8530	158.037	C10H6O2	C1=CC=C2C(=O)C=CC(=O)C2=C1	FRASJONUBLZVQX-UHFFFAOYSA-N
152	1,5-Diaminonaphthalene	132.17	16720	158.084	C10H10N2	C1=CC2=C(C=CC=C2N)C(=C1)N	KQSABULTKYLFEV-UHFFFAOYSA-N
153	2,4,5-Trimethylanilin	136.92	8717	135.105	C9H13N	CC1=CC(=C(C=C1C)N)C	BMIPMKQAAJKBKP-UHFFFAOYSA-N
154	2,5-Dimethylpyrazine	122.83	31252	108.069	C6H8N2	CC1=CN=C(C=N1)C	LCZUOKDVTBMCMX-UHFFFAOYSA-N
155	Methyl nonadecanoate	199.55	15610	312.303	C20H40O2	CCCCCCCCCCCCCCCCCCC(=O)OC	BDXAHSJUDUZLDU-UHFFFAOYSA-N
156	Methyl heptadecanoate	191.35	15609	284.272	C18H36O2	CCCCCCCCCCCCCCCCC(=O)OC	HUEBIMLTDXKIPR-UHFFFAOYSA-N
157	Toluene diisocyanate	133.57	11443	174.043	C9H6N2O2	CC1=C(C=C(C=C1)N=C=O)N=C=O	DVKJHBMWWAPEIU-UHFFFAOYSA-N
158	5-Chloro-2-methyl-1,2-thiazol-3(2H)-one	122.28	33344	148.97	C4H4ClNOS	CN1C(=O)C=C(S1)Cl	DHNRXBZYEKSXIM-UHFFFAOYSA-N
159	2-Methoxy-5-methylaniline	132.14	8445	137.084	C8H11NO	CC1=CC(=C(C=C1)OC)N	WXWCDTXEKCVRRO-UHFFFAOYSA-N
160	Docosanamide	209.88	76468	339.35	C22H45NO	CCCCCCCCCCCCCCCCCCCCCC(=O)N	ORAWFNKFUWGRJG-UHFFFAOYSA-N
161	4,4'-Diaminodiphenyl ether	156.99	7579	200.095	C12H12N2O	C1=CC(=CC=C1N)OC2=CC=C(C=C2)N	HLBLWEWZXPIGSM-UHFFFAOYSA-N
162	4-Chloroaniline	130.82	7812	127.019	C6H6ClN	C1=CC(=CC=C1N)Cl	QSNSCYSYFYORTR-UHFFFAOYSA-N
163	N-[3-(Dimethylamino)propyl]dodecanamide	190.24	51392	284.283	C17H36N2O	CCCCCCCCCCCC(=O)NCCCN(C)C	TWMFGCHRALXDAR-UHFFFAOYSA-N
164	8-Hydroxyquinoline	125.84	1923	145.053	C9H7NO	C1=CC2=C(C(=C1)O)N=CC=C2	MCJGNVYPOGVAJF-UHFFFAOYSA-N
165	1,4-Diazabicyclo[2.2.2]octane	127.47	9237	112.1	C6H12N2	C1CN2CCN1CC2	IMNIMPAHZVJRPE-UHFFFAOYSA-N
166	Nicotine	137.14	89594	162.116	C10H14N2	CN1CCCC1C2=CN=CC=C2	SNICXCGAKADSCV-JTQLQIEISA-N
167	benzyl 2-naphthyl ether	150.42	123080	234.104	C17H14O	C1=CC=C(C=C1)COC2=CC3=CC=CC=C3C=C2	WLTCCDHHWYAMCG-UHFFFAOYSA-N
168	2-Methyl-3-isothiazolone	120.31	39800	115.009	C4H5NOS	CN1C(=O)C=CS1	BEGLCMHJXHIJLR-UHFFFAOYSA-N
169	Methyl arachidate	202.97	14259	326.318	C21H42O2	CCCCCCCCCCCCCCCCCCCC(=O)OC	QGBRLVONZXHAKJ-UHFFFAOYSA-N
170	oleamide	190.49	5283387	281.272	C18H35NO	CCCCCCCCC=CCCCCCCCC(=O)N	FATBGEAMYMYZAF-KTKRTIGZSA-N
171	4,4'-Diphenylmethane diisocyanate	159.83	7570	250.074	C15H10N2O2	C1=CC(=CC=C1CC2=CC=C(C=C2)N=C=O)N=C=O	UPMLOUAZCHDJJD-UHFFFAOYSA-N
172	o-Toluidine	125.5	7242	107.073	C7H9N	CC1=CC=CC=C1N	RNVCVTLRINQCPJ-UHFFFAOYSA-N
173	Aniline	120.28	6115	93.0578	C6H7N	C1=CC=C(C=C1)N	PAYRUJLWNCNPSJ-UHFFFAOYSA-N
174	Dithizone	162.69	657262	256.078	C13H12N4S	C1=CC=C(C=C1)NNC(=S)N=NC2=CC=CC=C2	UOFGSWVZMUXXIY-UHFFFAOYSA-N
175	2,2'-Bipyridine	128.31	1474	156.069	C10H8N2	C1=CC=NC(=C1)C2=CC=CC=N2	ROFVEXUMMXZLPA-UHFFFAOYSA-N
176	2,2'-Biquinoline	155.03	8412	256.1	C18H12N2	C1=CC=C2C(=C1)C=CC(=N2)C3=NC4=CC=CC=C4C=C3	WPTCSQBWLUUYDV-UHFFFAOYSA-N
177	4-Aminoantipyrine	144.94	2151	203.106	C11H13N3O	CC1=C(C(=O)N(N1C)C2=CC=CC=C2)N	RLFWWDJHLFCNIJ-UHFFFAOYSA-N
178	2,6-Dimethylaniline	130.45	6896	121.089	C8H11N	CC1=C(C(=CC=C1)C)N	UFFBMTHBGFGIHF-UHFFFAOYSA-N
179	O-Anisidine	128.02	7000	123.068	C7H9NO	COC1=CC=CC=C1N	VMPITZXILSNTON-UHFFFAOYSA-N
180	benzylidenemethylamine	123.92	73954	119.073	C8H9N	CN=CC1=CC=CC=C1	HXTGGPKOEKKUQO-UHFFFAOYSA-N
181	Dibutylamine	137.32	8148	129.152	C8H19N	CCCCNCCCC	JQVDAXLFBXTEQA-UHFFFAOYSA-N
182	m-Phenylenediamine	121.78	7935	108.069	C6H8N2	C1=CC(=CC(=C1)N)N	WZCQRUWWHSTZEM-UHFFFAOYSA-N
183	p-Phenylenediamine	122.53	7814	108.069	C6H8N2	C1=CC(=CC=C1N)N	CBCKQZAAMUWICA-UHFFFAOYSA-N
184	11-Aminoundecanoic acid	152	17083	201.173	C11H23NO2	C(CCCCCN)CCCCC(=O)O	GUOSQNAUYHMCRU-UHFFFAOYSA-N
185	2,4-Dichloroaniline	133.53	11123	160.98	C6H5Cl2N	C1=CC(=C(C=C1Cl)Cl)N	KQCMTOWTPBNWDB-UHFFFAOYSA-N
186	5-Amino-1,3,3-trimethylcyclohexanemethylamine	144.91	17857	170.178	C10H22N2	CC1(CC(CC(C1)(C)CN)N)C	RNLHGQLZWXBQNY-UHFFFAOYSA-N
187	4-Aminoazobenzene	144.19	6051	197.095	C12H11N3	C1=CC=C(C=C1)N=NC2=CC=C(C=C2)N	QPQKUYVSJWQSDY-UHFFFAOYSA-N
188	N-Icosanoylsphingosine	281.48	5283566	593.575	C38H75NO3	CCCCCCCCCCCCCCCCCCCC(=O)NC(CO)C(C=CCCCCCCCCCCCCC)O	XWBWIAOWSABHFI-NUKVNZTCSA-N
189	N-Hexadecanoylsphinganine	269.56	5283572	539.528	C34H69NO3	CCCCCCCCCCCCCCCC(C(CO)NC(=O)CCCCCCCCCCCCCCC)O	GCGTXOVNNFGTPQ-JHOUSYSJSA-N
190	Dansyl chloride	159.53	11801	269.028	C12H12ClNO2S	CN(C)C1=CC=CC2=C1C=CC=C2S(=O)(=O)Cl	XPDXVDYUQZHFPV-UHFFFAOYSA-N
191	tert-Butyldicyclohexylphosphine	167.35	4643319	254.216	C16H31P	CC(C)(C)P(C1CCCCC1)C2CCCCC2	MQYZHXLHUNLBQH-UHFFFAOYSA-N
192	5-Nitro-o-toluidine	137.25	7444	152.059	C7H8N2O2	CC1=C(C=C(C=C1)[N+](=O)[O-])N	DSBIJCMXAIKKKI-UHFFFAOYSA-N
193	4-Chloro-2-methylaniline	133.18	7251	141.035	C7H8ClN	CC1=C(C=CC(=C1)Cl)N	CXNVOWPRHWWCQR-UHFFFAOYSA-N
194	Avobenzone	184.13	51040	310.157	C20H22O3	CC(C)(C)C1=CC=C(C=C1)C(=O)CC(=O)C2=CC=C(C=C2)OC	XNEFYCZVKIDDMS-UHFFFAOYSA-N
195	Bromocresol Purple	203.48	8273	537.909	C21H16Br2O5S	CC1=CC(=CC(=C1O)Br)C2(C3=CC=CC=C3S(=O)(=O)O2)C4=CC(=C(C(=C4)C)O)Br	ABIUHPWEYMSGSR-UHFFFAOYSA-N
196	Cresol red	189.11	73013	382.087	C21H18O5S	CC1=C(C=CC(=C1)C2(C3=CC=CC=C3S(=O)(=O)O2)C4=CC(=C(C=C4)O)C)O	OBRMNDMBJQTZHV-UHFFFAOYSA-N
197	N,N'-Bis(3-aminopropyl)ethylenediamine	141.56	25378	174.184	C8H22N4	C(CN)CNCCNCCCN	RXFCIXRFAJRBSG-UHFFFAOYSA-N
198	N-phenyl urea	130.59	6145	136.064	C7H8N2O	C1=CC=C(C=C1)NC(=O)N	LUBJCRLGQSPQNN-UHFFFAOYSA-N
199	2-(2H-Benzotriazol-2-yl)-4,6-bis(2-phenyl-2-propanyl)phenol (UV-234)	221.1	112412	447.231	C30H29N3O	CC(C)(C1=CC=CC=C1)C2=CC(=C(C(=C2)N3N=C4C=CC=CC4=N3)O)C(C)(C)C5=CC=CC=C5	OLFNXLXEGXRUOI-UHFFFAOYSA-N
200	Diflufenican	186.56	91735	394.074	C19H11F5N2O2	C1=CC(=CC(=C1)OC2=C(C=CC=N2)C(=O)NC3=C(C=C(C=C3)F)F)C(F)(F)F	WYEHFWKAOXOVJD-UHFFFAOYSA-N
201	Leucomalachite green	199.3	67215	330.21	C23H26N2	CN(C)C1=CC=C(C=C1)C(C2=CC=CC=C2)C3=CC=C(C=C3)N(C)C	WZKXBGJNNCGHIC-UHFFFAOYSA-N
202	Bisphenol F diglycidyl ether	175.54	91511	312.136	C19H20O4	C1C(O1)COC2=CC=C(C=C2)CC3=CC=C(C=C3)OCC4CO4	XUCHXOAWJMEFLF-UHFFFAOYSA-N
203	2,4-Dinitrophenylhydrazine	138.27	3772977	198.039	C6H6N4O4	C1=CC(=C(C=C1[N+](=O)[O-])[N+](=O)[O-])NN	HORQAOAYAYGIBM-UHFFFAOYSA-N
204	o-Aminoazotoluene	156.22	7340	225.127	C14H15N3	CC1=CC=CC=C1N=NC2=CC(=C(C=C2)N)C	PFRYFZZSECNQOL-UHFFFAOYSA-N
205	2,2'-Dichloro-4,4'-methylenedianiline	171.26	7543	266.038	C13H12Cl2N2	C1=CC(=C(C=C1CC2=CC(=C(C=C2)N)Cl)Cl)N	IBOFVQJTBBUKMU-UHFFFAOYSA-N
206	3,3'-Dichlorobenzidine	164.72	7070	252.022	C12H10Cl2N2	C1=CC(=C(C=C1C2=CC(=C(C=C2)N)Cl)Cl)N	HUWXDEQWWKGHRV-UHFFFAOYSA-N
207	Triethanolamine	130.59	7618	149.105	C6H15NO3	C(CO)N(CCO)CCO	GSEJCLTVZPLZKY-UHFFFAOYSA-N
208	5-Chloro-2-methylaniline	132.86	7260	141.035	C7H8ClN	CC1=C(C=C(C=C1)Cl)N	WRZOMWDJOLIVQP-UHFFFAOYSA-N
209	3,4-Diaminotoluene	128.82	10332	122.084	C7H10N2	CC1=CC(=C(C=C1)N)N	DGRGLKZMKWPMOH-UHFFFAOYSA-N
210	cis-Jasmone	137	1549018	164.12	C11H16O	CCC=CCC1=C(CCC1=O)C	XMLSXPIVAXONDL-PLNGDYQASA-N
211	Coumarin	124.58	323	146.037	C9H6O2	C1=CC=C2C(=C1)C=CC(=O)O2	ZYGHJZDHTFUPRJ-UHFFFAOYSA-N
212	1,2-Dimethylindole	128.94	13408	145.089	C10H11N	CC1=CC2=CC=CC=C2N1C	BJMUOUXGBFNLSN-UHFFFAOYSA-N
213	Bispyrazolone	186.89	95807	346.143	C20H18N4O2	CC1=NN(C(=O)C1C2C(=NN(C2=O)C3=CC=CC=C3)C)C4=CC=CC=C4	FORCWSNQDMPPOC-UHFFFAOYSA-N
214	N-Butyldiethanolamine	138.57	7620	161.142	C8H19NO2	CCCCN(CCO)CCO	GVNHOISKXMSMPX-UHFFFAOYSA-N
215	2'-Deoxyguanosine	158.96	135398592	267.097	C10H13N5O4	C1C(C(OC1N2C=NC3=C2N=C(NC3=O)N)CO)O	YKBGVTZYEHREMT-KVQBGUIXSA-N
216	Naphthalene diisocyanate	140.77	3033874	210.043	C12H6N2O2	C1=CC=C2C(=C1)C=CC(=C2N=C=O)N=C=O	ZXHZWRZAWJVPIC-UHFFFAOYSA-N
217	1-Dodecyl-2-pyrrolidinone	180.73	62459	253.241	C16H31NO	CCCCCCCCCCCCN1CCCC1=O	NJPQAIBZIHNJDO-UHFFFAOYSA-N
218	2,3-Diethyl-5-methylpyrazine	134.61	28905	150.116	C9H14N2	CCC1=NC=C(N=C1CC)C	PSINWXIDJYEXLO-UHFFFAOYSA-N
219	Metoxuron	151.1	29863	228.067	C10H13ClN2O2	CN(C)C(=O)NC1=CC(=C(C=C1)OC)Cl	DSRNRYQBBJQVCW-UHFFFAOYSA-N
220	N-methyldidecylamine	206.26	81880	311.355	C21H45N	CCCCCCCCCCN(C)CCCCCCCCCC	ATBNMWWDBWBAHM-UHFFFAOYSA-N
221	1,5-Diphenylcarbazide	157.9	8789	242.117	C13H14N4O	C1=CC=C(C=C1)NNC(=O)NNC2=CC=CC=C2	KSPIHGBHKVISFI-UHFFFAOYSA-N
222	Ethyl 2-cyano-3,3-diphenylacrylate	163.98	243274	277.11	C18H15NO2	CCOC(=O)C(=C(C1=CC=CC=C1)C2=CC=CC=C2)C#N	IAJNXBNRYMEYAZ-UHFFFAOYSA-N
223	6-Amino-1,3-dimethyluracil	128.39	81152	155.069	C6H9N3O2	CN1C(=CC(=O)N(C1=O)C)N	VFGRNTYELNYSKJ-UHFFFAOYSA-N
224	2,2-Bis(4-(3,4-dicarboxyphenoxy)phenyl)propane dianhydride	216.73	94483	520.116	C31H20O8	CC(C)(C1=CC=C(C=C1)OC2=CC3=C(C=C2)C(=O)OC3=O)C4=CC=C(C=C4)OC5=CC6=C(C=C5)C(=O)OC6=O	MQAHXEQUBNDFGI-UHFFFAOYSA-N
225	N,N'-Diphenylthiourea	150.7	700999	228.072	C13H12N2S	C1=CC=C(C=C1)NC(=S)NC2=CC=CC=C2	FCSHMCFRCYZTRQ-UHFFFAOYSA-N
226	2-Phenylindole	139.57	13698	193.089	C14H11N	C1=CC=C(C=C1)C2=CC3=CC=CC=C3N2	KLLLJCACIRKBDT-UHFFFAOYSA-N
227	4,4'-Methylenebis(3-chloro-2,6-diethylaniline)	199.69	86261	378.163	C21H28Cl2N2	CCC1=CC(=C(C(=C1N)CC)Cl)CC2=C(C(=C(C(=C2)CC)N)CC)Cl	VIOMIGLBMQVNLY-UHFFFAOYSA-N
228	N,N'-(Hexane-1,6-diyl)bis(N-(2,2,6,6-tetramethylpiperidin-4-yl)formamide)	226.75	14419064	450.393	C26H50N4O2	CC1(CC(CC(N1)(C)C)N(CCCCCCN(C=O)C2CC(NC(C2)(C)C)(C)C)C=O)C	UONLDZHKYCFZRW-UHFFFAOYSA-N
229	Pyromellitic dianhydride	141.77	6966	217.985	C10H2O6	C1=C2C(=CC3=C1C(=O)OC3=O)C(=O)OC2=O	ANSXAPJVJOKRDJ-UHFFFAOYSA-N
230	Diphenyl(2,4,6-trimethylbenzoyl)phosphine oxide	197.1	166480	348.128	C22H21O2P	CC1=CC(=C(C(=C1)C)C(=O)P(=O)(C2=CC=CC=C2)C3=CC=CC=C3)C	VFHVQBAGLAREND-UHFFFAOYSA-N
231	Aflatoxin B1	163.34	186907	312.063	C17H12O6	COC1=C2C3=C(C(=O)CC3)C(=O)OC2=C4C5C=COC5OC4=C1	OQIQSTLJSLGHID-WNWIJWBNSA-N
232	4,4'-Difluorobenzophenone	140.49	9582	218.054	C13H8F2O	C1=CC(=CC=C1C(=O)C2=CC=C(C=C2)F)F	LSQARZALBDFYQZ-UHFFFAOYSA-N
233	1-Vinylimidazole	119.68	66171	94.0531	C5H6N2	C=CN1C=CN=C1	OSSNTDFYBPYIEC-UHFFFAOYSA-N
234	12-Aminododecanolactam	146.97	13690	197.178	C12H23NO	C1CCCCCC(=O)NCCCCC1	JHWNWJKBPDFINM-UHFFFAOYSA-N
235	Tridodecylamine	270.54	7624	521.59	C36H75N	CCCCCCCCCCCCN(CCCCCCCCCCCC)CCCCCCCCCCCC	SWZDQOUHBYYPJD-UHFFFAOYSA-N
236	Isophorone diisocyanate	160.55	169132	222.137	C12H18N2O2	CC1(CC(CC(C1)(C)CN=C=O)N=C=O)C	NIMLQBUJDJZYEJ-UHFFFAOYSA-N
237	Phthaldialdehyde	121.88	4807	134.037	C8H6O2	C1=CC=C(C(=C1)C=O)C=O	ZWLUXSQADUDCSB-UHFFFAOYSA-N
238	N,N,N',N'-Tetrakis(2-Hydroxypropyl)ethylenediamine	166.08	7615	292.236	C14H32N2O4	CC(CN(CCN(CC(C)O)CC(C)O)CC(C)O)O	NSOXQYCFHDMMGV-UHFFFAOYSA-N
239	3-(4-Morpholino)propanesulfonic acid (MOPS)	138.13	70807	209.072	C1COCCN1CCCS(=O)(=O)O	C1COCCN1CCCS(=O)(=O)O	DVLFYONBTKHTER-UHFFFAOYSA-N
240	N-methylpiperidine	122.29	12291	99.1048	C6H13N	CN1CCCCC1	PAMIQIKDUOTOBW-UHFFFAOYSA-N
241	4-(Dimethylamino)benzaldehyde	129.18	7479	149.084	C9H11NO	CN(C)C1=CC=C(C=C1)C=O	BGNGWHSBYQYVRX-UHFFFAOYSA-N
242	4-Isopropoxyaniline	143.66	82112	151.1	C9H13NO	CC(C)OC1=CC=C(C=C1)N	MLNFMFAMNBGAQT-UHFFFAOYSA-N
243	N-Methylphthalimide	127.71	11074	161.048	C9H7NO2	CN1C(=O)C2=CC=CC=C2C1=O	ZXLYYQUMYFHCLQ-UHFFFAOYSA-N
244	Methyl Red	160.24	10303	269.116	C15H15N3O2	CN(C)C1=CC=C(C=C1)N=NC2=CC=CC=C2C(=O)O	CEQFOVLGLXCDCX-UHFFFAOYSA-N
245	Bromothymol blue	217.26	6450	622.002	C27H28Br2O5S	CC1=C(C=C(C(=C1Br)O)C(C)C)C2(C3=CC=CC=C3S(=O)(=O)O2)C4=C(C(=C(C(=C4)C(C)C)O)Br)C	NUHCTOLBWMJMLX-UHFFFAOYSA-N
246	glycoursodeoxycholic acid	199.62	12310288	449.314	C26H43NO5	CC(CCC(=O)NCC(=O)O)C1CCC2C1(CCC3C2C(CC4C3(CCC(C4)O)C)O)C	GHCZAUBVMUEKKP-XROMFQGDSA-N
247	N,N-Diethyl-1,4-benzenediamine	137.39	7120	164.131	C10H16N2	CCN(CC)C1=CC=C(C=C1)N	QNGVNLMMEQUVQK-UHFFFAOYSA-N
248	N,N-Dimethylaniline	127	949	121.089	C8H11N	CN(C)C1=CC=CC=C1	JLTDJTHDQAWBAV-UHFFFAOYSA-N
249	L-Phenylalanine methyl ester	136.32	736234	179.095	C10H13NO2	COC(=O)C(CC1=CC=CC=C1)N	VSDUZFOSJDMAFZ-VIFPVBQESA-N
250	2,2',6',2"-Terpyridine	145.89	70848	233.095	C15H11N3	C1=CC=NC(=C1)C2=NC(=CC=C2)C3=CC=CC=N3	DRGAZIDRYFYHIJ-UHFFFAOYSA-N
251	1-Phenyl-3-methyl-5-pyrazolone	136.78	4021	174.079	C10H10N2O	CC1=NN(C(=O)C1)C2=CC=CC=C2	QELUYTUMUWHWMC-UHFFFAOYSA-N
252	Phenyl isothiocyanate	130.99	7673	135.014	C7H5NS	C1=CC=C(C=C1)N=C=S	QKFJKGMPGYROCL-UHFFFAOYSA-N
253	(?)-Riboflavin	184.62	1072	376.138	C17H20N4O6	CC1=CC2=C(C=C1C)N(C3=NC(=O)NC(=O)C3=N2)CC(C(C(CO)O)O)O	AUNGANRZJHBGPY-UHFFFAOYSA-N
254	1,2,3-Benzotriazole	123.49	7220	119.048	C6H5N3	C1=CC2=NNN=C2C=C1	QRUDEWIWKLJBPS-UHFFFAOYSA-N
255	(-)-Erythromycin	262.92	12560	733.461	C37H67NO13	CCC1C(C(C(C(=O)C(CC(C(C(C(C(C(=O)O1)C)OC2CC(C(C(O2)C)O)(C)OC)C)OC3C(C(CC(O3)C)N(C)C)O)(C)O)C)C)O)(C)O	ULGZDMOVFRHVEP-RWJQBGPGSA-N
256	N,N-Dimethylcyclohexanamine	131.25	7415	127.136	C8H17N	CN(C)C1CCCCC1	SVYKKECYCPFKGB-UHFFFAOYSA-N
257	4,4'-Diaminodicyclohexylmethane	179.87	15660	210.21	C13H26N2	C1CC(CCC1CC2CCC(CC2)N)N	DZIHTWJGPDVSGE-UHFFFAOYSA-N
258	Tolclofos-methyl	150.99	91664	299.954	C9H11Cl2O3PS	CC1=CC(=C(C(=C1)Cl)OP(=S)(OC)OC)Cl	OBZIQQJJIKNWNO-UHFFFAOYSA-N
259	Parathion methyl	151.23	4130	263.002	C8H10NO5PS	COP(=S)(OC)OC1=CC=C(C=C1)[N+](=O)[O-]	RLBIQVVOMOPOHC-UHFFFAOYSA-N
260	4-Nitroaniline	126.19	7475	138.043	C6H6N2O2	C1=CC(=CC=C1N)[N+](=O)[O-]	TYMLOMAKGOJONV-UHFFFAOYSA-N
261	N-(4-Hydroxyphenyl)octadecanamide	214.25	7689	375.314	C24H41NO2	CCCCCCCCCCCCCCCCCC(=O)NC1=CC=C(C=C1)O	YASWBJXTHOXPGK-UHFFFAOYSA-N
262	Tocopheryl acetate	236.83	86472	472.392	C31H52O3	CC1=C(C(=C(C2=C1OC(CC2)(C)CCCC(C)CCCC(C)CCCC(C)C)C)OC(=O)C)C	ZAKOWWREFLAJOT-CEFNRUSXSA-N
263	Tetradecanamide	177.85	69492	227.225	C14H29NO	CCCCCCCCCCCCCC(=O)N	QEALYLRSRQDCRA-UHFFFAOYSA-N
264	4,7,10,13,16,19-Docosahexaenoic acid, methyl ester, (all-Z)-	187.36	530333	342.256	C23H34O2	CCC=CCC=CCC=CCC=CCC=CCC=CCCC(=O)OC	VCDLWFYODNTQOT-UHFFFAOYSA-N
265	Rhodamine B base	218.29	62357	442.226	C28H30N2O3	CCN(CC)C1=CC2=C(C=C1)C3(C4=C(O2)C=C(C=C4)N(CC)CC)C5=CC=CC=C5C(=O)O3	DZNJMLVCIZGWSC-UHFFFAOYSA-N
266	2,4,6-Tris((dimethylamino)methyl)phenol	194.34	7026	265.215	C15H27N3O	CN(C)CC1=CC(=C(C(=C1)CN(C)C)O)CN(C)C	AHDSRXYHVZECER-UHFFFAOYSA-N
267	Bis(4-chlorophenyl) sulfone	157.48	6625	285.962	C12H8Cl2O2S	C1=CC(=CC=C1S(=O)(=O)C2=CC=C(C=C2)Cl)Cl	GPAPPPVRLPGFEQ-UHFFFAOYSA-N
268	4-Aminophenyl sulfone	152.36	2955	248.062	C12H12N2O2S	C1=CC(=CC=C1N)S(=O)(=O)C2=CC=C(C=C2)N	MQJKPEGWNLWLTK-UHFFFAOYSA-N
269	2,4-Diethyl-thioxanthen-9-one	157.72	122825	268.092	C17H16OS	CCC1=CC(=C2C(=C1)C(=O)C3=CC=CC=C3S2)CC	BTJPUDCSZVCXFQ-UHFFFAOYSA-N
270	4-hydroxy-3-methoxycinnamic aldehyde	138.14	5280536	178.063	C10H10O3	COC1=C(C=CC(=C1)C=CC=O)O	DKZBBWMURDFHNE-NSCUHMNNSA-N
271	Creatine	127.19	586	131.069	C4H9N3O2	CN(CC(=O)O)C(=N)N	CVSVTCORWBXHQV-UHFFFAOYSA-N
272	Chloramphenicol	166.04	5959	322.012	C11H12Cl2N2O5	C1=CC(=CC=C1C(C(CO)NC(=O)C(Cl)Cl)O)[N+](=O)[O-]	WIIZWVCIJKGZOK-RKDXNWHRSA-N
273	Nalidixic acid	146.08	4421	232.085	C12H12N2O3	CCN1C=C(C(=O)C2=C1N=C(C=C2)C)C(=O)O	MHWLWQUZZRMNGJ-UHFFFAOYSA-N
274	Trimethoprim	170.9	5578	290.138	C14H18N4O3	COC1=CC(=CC(=C1OC)OC)CC2=CN=C(N=C2N)N	IEDVJHCEMCRBQM-UHFFFAOYSA-N
275	Sulfamethoxazole	151.7	5329	253.052	C10H11N3O3S	CC1=CC(=NO1)NS(=O)(=O)C2=CC=C(C=C2)N	JLKIGFTWXXRPMT-UHFFFAOYSA-N
276	Ampicillin	185.43	6249	349.11	C16H19N3O4S	CC1(C(N2C(S1)C(C2=O)NC(=O)C(C3=CC=CC=C3)N)C(=O)O)C	AVKUERGKIZMTKX-NJBDSQKTSA-N
277	Ciprofloxacin	184.76	2764	331.133	C17H18FN3O3	C1CC1N2C=C(C(=O)C3=CC(=C(C=C32)N4CCNCC4)F)C(=O)O	MYSWGUAQZAJSOK-UHFFFAOYSA-N
278	Menadione	130.68	4055	172.052	C11H8O2	CC1=CC(=O)C2=CC=CC=C2C1=O	MJVAVZPDRWSRRC-UHFFFAOYSA-N
279	4-Hydroxybenzaldehyde	136.33	126	122.037	C7H6O2	C1=CC(=CC=C1C=O)O	RGHHSNMVTDWUBI-UHFFFAOYSA-N
280	Tetracycline	193.54	54675776	444.153	C22H24N2O8	CC1(C2CC3C(C(=O)C(=C(C3(C(=O)C2=C(C4=C1C=CC=C4O)O)O)O)C(=O)N)N(C)C)O	NWXMGUDVXFXRIG-WESIUVDSSA-N
281	Benzaldehyde	119.62	240	106.042	C7H6O	C1=CC=C(C=C1)C=O	HUMNYLRZRPPJDN-UHFFFAOYSA-N
282	3-Formylbenzamide	133.62	10630670	149.048	C8H7NO2	C1=CC(=CC(=C1)C(=O)N)C=O	AYYCJLDODRZCOB-UHFFFAOYSA-N
283	2,2'-Dimethyl-4,4'methylenebis(cyclohexylamine)	178.7	91555	238.241	C15H30N2	CC1CC(CCC1N)CC2CCC(C(C2)C)N	IGSBHTZEJMPDSZ-UHFFFAOYSA-N
284	Dimethyl 2,6-naphthalenedicarboxylate	154.73	61225	244.074	C14H12O4	COC(=O)C1=CC2=C(C=C1)C=C(C=C2)C(=O)OC	GYUVMLBYMPKZAZ-UHFFFAOYSA-N
285	Syringaldehyde	136.46	8655	182.058	C9H10O4	COC1=CC(=CC(=C1O)OC)C=O	KCDXJAYRVLXPFO-UHFFFAOYSA-N
286	Quinacridone	166.51	13976	312.09	C20H12N2O2	C1=CC=C2C(=C1)C(=O)C3=CC4=C(C=C3N2)C(=O)C5=CC=CC=C5N4	NRCMAYZCPIVABH-UHFFFAOYSA-N
287	Ebecryl 53	201.59	93276	428.205	C21H32O9	C=CC(=O)OCCCOCC(COCCCOC(=O)C=C)OCCCOC(=O)C=C	DMQYPVOQAARSNF-UHFFFAOYSA-N
288	2,4-diaminoanisole	131.9	11976	138.079	C7H10N2O	COC1=C(C=C(C=C1)N)N	BAHPQISAXRFLCL-UHFFFAOYSA-N
289	Triisopropanolamine	143.47	24730	191.152	C9H21NO3	CC(CN(CC(C)O)CC(C)O)O	SLINHMUFWFWBMU-UHFFFAOYSA-N
290	2,6-diformylpyridine	123.07	79485	135.032	C7H5NO2	C1=CC(=NC(=C1)C=O)C=O	PMWXGSWIOOVHEQ-UHFFFAOYSA-N
291	Morin	161.28	5281670	302.043	C15H10O7	C1=CC(=C(C=C1O)O)C2=C(C(=O)C3=C(C=C(C=C3O2)O)O)O	YXOLAZRVSSWPPT-UHFFFAOYSA-N
292	Carnosol	176.26	442009	330.183	C20H26O4	CC(C)C1=C(C(=C2C(=C1)C3CC4C2(CCCC4(C)C)C(=O)O3)O)O	XUSYGBPHQBWGAD-PJSUUKDQSA-N
293	(+)-catechin	163.76	9064	290.079	C15H14O6	C1C(C(OC2=CC(=CC(=C21)O)O)C3=CC(=C(C=C3)O)O)O	PFTAWBLQPZVEMU-DZGCQCFKSA-N
294	Glycitein-7-glucoside	211.03	187808	446.121	C22H22O10	COC1=C(C=C2C(=C1)C(=O)C(=CO2)C3=CC=C(C=C3)O)OC4C(C(C(C(O4)CO)O)O)O	OZBAVEKZGSOMOJ-MIUGBVLSSA-N
295	Luteolin-7-glucoside	206.61	5280637	448.101	C21H20O11	C1=CC(=C(C=C1C2=CC(=O)C3=C(C=C(C=C3O2)OC4C(C(C(C(O4)CO)O)O)O)O)O)O	PEFNSGRTCBGNAN-QNDFHXLGSA-N
296	(-)-Epicatechin-3-O-gallate	202.31	107905	442.09	C22H18O10	C1C(C(OC2=CC(=CC(=C21)O)O)C3=CC(=C(C=C3)O)O)OC(=O)C4=CC(=C(C(=C4)O)O)O	LSHVYAFMTMFKBA-TZIWHRDSSA-N
297	(-)-Epicatechin	162.96	72276	290.079	C15H14O6	C1C(C(OC2=CC(=CC(=C21)O)O)C3=CC(=C(C=C3)O)O)O	PFTAWBLQPZVEMU-UKRRQHHQSA-N
298	(-)-Epigallocatechin gallate	206.13	65064	458.085	C22H18O11	C1C(C(OC2=CC(=CC(=C21)O)O)C3=CC(=C(C(=C3)O)O)O)OC(=O)C4=CC(=C(C(=C4)O)O)O	WMBWREPUVVBILR-WIYYLYMNSA-N
299	Sulfafurazole	160.36	5344	267.068	C11H13N3O3S	CC1=C(ON=C1C)NS(=O)(=O)C2=CC=C(C=C2)N	NHUHCSRWZMLRLA-UHFFFAOYSA-N
300	Bisacodyl	194.68	2391	361.131	C22H19NO4	CC(=O)OC1=CC=C(C=C1)C(C2=CC=C(C=C2)OC(=O)C)C3=CC=CC=N3	KHOITXIGCFIULA-UHFFFAOYSA-N
301	Pilocarpine	147.3	5910	208.121	C11H16N2O2	CCC1C(COC1=O)CC2=CN=CN2C	QCHFTSOMWOSFHM-WPRPVWTQSA-N
302	Norethisterone acetate	188.08	5832	340.204	C22H28O3	CC(=O)OC1(CCC2C1(CCC3C2CCC4=CC(=O)CCC34)C)C#C	IMONTRJLAWHYGT-ZCPXKWAGSA-N
303	Folic acid	197.2	135398658	441.14	C19H19N7O6	C1=CC(=CC=C1C(=O)NC(CCC(=O)O)C(=O)O)NCC2=CN=C3C(=N2)C(=O)NC(=N3)N	OVBPIULPVIDEAO-LBPRGKRZSA-N
304	Hydroxyprogesterone	181.47	6238	330.219	C21H30O3	CC(=O)C1(CCC2C1(CCC3C2CCC4=CC(=O)CCC34C)C)O	DBPWSSGDRRHUNT-CEGNMAFCSA-N
305	Chlormadinone acetate	197.98	9324	404.175	C23H29ClO4	CC(=O)C1(CCC2C1(CCC3C2C=C(C4=CC(=O)CCC34C)Cl)C)OC(=O)C	QMBJSIBWORFWQT-DFXBJWIESA-N
306	Medroxyprogesterone 17-acetate	198.82	6279	386.246	C24H34O4	CC1CC2C(CCC3(C2CCC3(C(=O)C)OC(=O)C)C)C4(C1=CC(=O)CC4)C	PSGAAPLEWMOORI-PEINSRQWSA-N
307	Amyleine	157.79	10767	235.157	C14H21NO2	CCC(C)(CN(C)C)OC(=O)C1=CC=CC=C1	FDMBBCOBEAVDAO-UHFFFAOYSA-N
308	cyproheptadine	172.04	2913	287.167	C21H21N	CN1CCC(=C2C3=CC=CC=C3C=CC4=CC=CC=C42)CC1	JJCFRYNCJDLXIK-UHFFFAOYSA-N
309	pyritinol	173.09	14190	368.086	C16H20N2O4S2	CC1=NC=C(C(=C1O)CO)CSSCC2=CN=C(C(=C2CO)O)C	SIXLXDIJGIWWFU-UHFFFAOYSA-N
310	Benfotiamine	190.82	3032771	466.108	C19H23N4O6PS	CC1=NC=C(C(=N1)N)CN(C=O)C(=C(CCOP(=O)(O)O)SC(=O)C2=CC=CC=C2)C	BTNNPSLJPBRMLZ-LGMDPLHJSA-N
311	Piperidolate	176.85	4839	323.189	C21H25NO2	CCN1CCCC(C1)OC(=O)C(C2=CC=CC=C2)C3=CC=CC=C3	KTHVBAZBLKXIHZ-UHFFFAOYSA-N
312	Pyridoxine	133.95	1054	169.074	C8H11NO3	CC1=NC=C(C(=C1O)CO)CO	LXNHXLLTXMVWPM-UHFFFAOYSA-N
313	Sudan Black B	230.23	61336	456.206	C29H24N6	CC1(NC2=C3C(=C(C=C2)N=NC4=CC=C(C5=CC=CC=C54)N=NC6=CC=CC=C6)C=CC=C3N1)C	YCUVUDODLRLVIC-UHFFFAOYSA-N
314	Solvent Yellow 7	143.71	15529	198.079	C12H10N2O	C1=CC=C(C=C1)N=NC2=CC=C(C=C2)O	BEYOBVMPDRKTNR-UHFFFAOYSA-N
315	Quinine	175.79	3034034	324.184	C20H24N2O2	COC1=CC2=C(C=CN=C2C=C1)C(C3CC4CCN3CC4C=C)O	LOUPRKONTZGTKE-WZBLMQSHSA-N
316	N-Allylthiourea	123.48	1549517	116.041	C4H8N2S	C=CCNC(=S)N	HTKFORQRBXIQHD-UHFFFAOYSA-N
317	Fenfluramine	150.84	3337	231.123	C12H16F3N	CCNC(C)CC1=CC(=CC=C1)C(F)(F)F	DBGIVFWFUFKIQN-UHFFFAOYSA-N
318	Pentetic acid	180.91	3053	393.138	C14H23N3O10	C(CN(CC(=O)O)CC(=O)O)N(CCN(CC(=O)O)CC(=O)O)CC(=O)O	QPCDCPDFJACHGM-UHFFFAOYSA-N
319	3',5'-Bis(tert-butyl)-4'-hydroxyacetophenone	167.59	616296	248.178	C16H24O2	CC(=O)C1=CC(=C(C(=C1)C(C)(C)C)O)C(C)(C)C	WGJPGMJLARWHRK-UHFFFAOYSA-N
320	Nitrofurantoin	151.41	6604200	238.034	C8H6N4O5	C1C(=O)NC(=O)N1N=CC2=CC=C(O2)[N+](=O)[O-]	NXFQHRVNIOXGAQ-YCRREMRBSA-N
321	Fluorescein	170.75	16850	332.068	C20H12O5	C1=CC=C2C(=C1)C(=O)OC23C4=C(C=C(C=C4)O)OC5=C3C=CC(=C5)O	GNBHRKFJIUUOQI-UHFFFAOYSA-N
322	Chlorothiazide	161.31	2720	294.949	C7H6ClN3O4S2	C1=C2C(=CC(=C1Cl)S(=O)(=O)N)S(=O)(=O)N=CN2	JBMKAUGHUNFTOL-UHFFFAOYSA-N
323	Pellidol	181.37	6751	309.148	C18H19N3O2	CC1=CC=CC=C1N=NC2=CC(=C(C=C2)N(C(=O)C)C(=O)C)C	YIEDSISPYKQADU-UHFFFAOYSA-N
324	Bromhexine	168.37	2442	373.999	C14H20Br2N2	CN(CC1=C(C(=CC(=C1)Br)Br)N)C2CCCCC2	OJGDCBLYJGHCIH-UHFFFAOYSA-N
325	Chlorpheniramine	165.3	2725	274.124	C16H19ClN2	CN(C)CCC(C1=CC=C(C=C1)Cl)C2=CC=CC=N2	SOYKEARSMXGVTM-UHFFFAOYSA-N
326	Tetracaine	175.18	5411	264.184	C15H24N2O2	CCCCNC1=CC=C(C=C1)C(=O)OCCN(C)C	GKCBAIGFKIBETG-UHFFFAOYSA-N
327	phenoxybenzamine	168.88	4768	303.139	C18H22ClNO	CC(COC1=CC=CC=C1)N(CCCl)CC2=CC=CC=C2	QZVCTJOXCFMACW-UHFFFAOYSA-N
328	Chlorpromazine	170.46	2726	318.096	C17H19ClN2S	CN(C)CCCN1C2=CC=CC=C2SC3=C1C=C(C=C3)Cl	ZPEIMTDSQAKGNT-UHFFFAOYSA-N
329	Progesterone	179.91	5994	314.225	C21H30O2	CC(=O)C1CCC2C1(CCC3C2CCC4=CC(=O)CCC34C)C	RJKFOVLPORLFTN-LEKSSAKUSA-N
330	4′-Methylacetanilide	131.33	7684	149.084	C9H11NO	CC1=CC=C(C=C1)NC(=O)C	YICAMJWHIUMFDI-UHFFFAOYSA-N
331	Sulfacetamide	142.29	5320	214.041	C8H10N2O3S	CC(=O)NS(=O)(=O)C1=CC=C(C=C1)N	SKIVFJLNDNKQPD-UHFFFAOYSA-N
332	2-Naphthyl benzoate	156.46	66734	248.084	C17H12O2	C1=CC=C(C=C1)C(=O)OC2=CC3=CC=CC=C3C=C2	DWJIJRSTYFPKGD-UHFFFAOYSA-N
333	Aminophenazone	153.26	6009	231.137	C13H17N3O	CC1=C(C(=O)N(N1C)C2=CC=CC=C2)N(C)C	RMMXTBMQSGEXHJ-UHFFFAOYSA-N
334	Diphenylamine	138.15	11487	169.089	C12H11N	C1=CC=C(C=C1)NC2=CC=CC=C2	DMBHHRLKUKUOEG-UHFFFAOYSA-N
335	Bromocresol Green	208.6	6451	693.73	C21H14Br4O5S	CC1=C(C(=C(C=C1C2(C3=CC=CC=C3S(=O)(=O)O2)C4=CC(=C(C(=C4C)Br)O)Br)Br)O)Br	FRPHFZCDPYBUAU-UHFFFAOYSA-N
336	1,10-Phenanthroline	131.68	1318	180.069	C12H8N2	C1=CC2=C(C3=C(C=CC=N3)C=C2)N=C1	DGEZNRSVGBDHLK-UHFFFAOYSA-N
337	3,3-Diaminobenzidine	156.62	7071	214.122	C12H14N4	C1=CC(=C(C=C1C2=CC(=C(C=C2)N)N)N)N	HSTOKWSFWGCZMH-UHFFFAOYSA-N
338	Fominoben	193.05	3407	401.151	C21H24ClN3O3	CN(CC1=C(C=CC=C1Cl)NC(=O)C2=CC=CC=C2)CC(=O)N3CCOCC3	KSNNEUZOAFRTDS-UHFFFAOYSA-N
339	Bumetanide	184.74	2471	364.109	C17H20N2O5S	CCCCNC1=C(C(=CC(=C1)C(=O)O)S(=O)(=O)N)OC2=CC=CC=C2	MAEIEVLCKWDQJH-UHFFFAOYSA-N
340	Tiabendazole	137.48	5430	201.036	C10H7N3S	C1=CC=C2C(=C1)NC(=N2)C3=CSC=N3	WJCNZQLZVWNLKY-UHFFFAOYSA-N
341	Phenacetin	140.61	4754	179.095	C10H13NO2	CCOC1=CC=C(C=C1)NC(=O)C	CPJSUEIXXCENMM-UHFFFAOYSA-N
342	Theobromine	130.54	5429	180.065	C7H8N4O2	CN1C=NC2=C1C(=O)NC(=O)N2C	YAPQBXQYLJRXSA-UHFFFAOYSA-N
343	Magneson	156.48	6320	259.059	C12H9N3O4	C1=CC(=CC=C1N=NC2=C(C=C(C=C2)O)O)[N+](=O)[O-]	NGPGYVQZGRJHFJ-UHFFFAOYSA-N
344	Phenol red	175.38	4766	354.056	C19H14O5S	C1=CC=C2C(=C1)C(OS2(=O)=O)(C3=CC=C(C=C3)O)C4=CC=C(C=C4)O	BELBBZDIHDAJOR-UHFFFAOYSA-N
345	Thiobarbituric Acid	125.35	2723628	143.999	C4H4N2O2S	C1C(=O)NC(=S)NC1=O	RVBUGGBMJDPOST-UHFFFAOYSA-N
346	Chlorbenzoxamine	209.38	71636	434.212	C27H31ClN2O	CC1=CC=CC=C1CN2CCN(CC2)CCOC(C3=CC=CC=C3)C4=CC=CC=C4Cl	VEVSKUJZSMGTMM-UHFFFAOYSA-N
347	Niflumic acid	157.14	4488	282.062	C13H9F3N2O2	C1=CC(=CC(=C1)NC2=C(C=CC=N2)C(=O)O)C(F)(F)F	JZFPYUNJRRFVQU-UHFFFAOYSA-N
348	Dipyridamole	225.31	3108	504.317	C24H40N8O4	C1CCN(CC1)C2=NC(=NC3=C2N=C(N=C3N4CCCCC4)N(CCO)CCO)N(CCO)CCO	IZEKFCXSFNUWAM-UHFFFAOYSA-N
349	Dexamethasone	183.45	5743	392.2	C22H29FO5	CC1CC2C3CCC4=CC(=O)C=CC4(C3(C(CC2(C1(C(=O)CO)O)C)O)F)C	UREBDLICKHMUKA-CXSFZGCWSA-N
350	Pyridoxal phosphate	149.1	1051	247.025	C8H10NO6P	CC1=NC=C(C(=C1O)C=O)COP(=O)(O)O	NGVDGCNFYWLIFO-UHFFFAOYSA-N
351	Prednisone	181.12	5865	358.178	C21H26O5	CC12CC(=O)C3C(C1CCC2(C(=O)CO)O)CCC4=CC(=O)C=CC34C	XOFYZVNMUHMLCC-ZPOLXVRWSA-N
352	Captopril	143.09	44093	217.077	C9H15NO3S	CC(CS)C(=O)N1CCCC1C(=O)O	FAKRSMQSSFJEIM-RQJHMYQMSA-N
353	Galanthamine	165.95	9651	287.152	C17H21NO3	CN1CCC23C=CC(CC2OC4=C(C=CC(=C34)C1)OC)O	ASUTZQLVASHGKV-JDFRZJQESA-N
354	Sulfasalazine	198.7	5339	398.068	C18H14N4O5S	C1=CC=NC(=C1)NS(=O)(=O)C2=CC=C(C=C2)N=NC3=CC(=C(C=C3)O)C(=O)O	NCEXYHBECQHGNR-UHFFFAOYSA-N
355	cis-7,10,13,16,19-Docosapentaenoic acid methyl ester	186.23	14122980	344.272	C23H36O2	CCC=CCC=CCC=CCC=CCC=CCCCCCC(=O)OC	PTFHIRHGARALFY-JEBPEJKESA-N
356	Bromophenol Blue	204.69	8272	665.698	C19H10Br4O5S	C1=CC=C2C(=C1)C(OS2(=O)=O)(C3=CC(=C(C(=C3)Br)O)Br)C4=CC(=C(C(=C4)Br)O)Br	UDSAIICHUKSCKT-UHFFFAOYSA-N
357	Procymidone	160.87	36242	283.017	C13H11Cl2NO2	CC12CC1(C(=O)N(C2=O)C3=CC(=CC(=C3)Cl)Cl)C	QXJKBPAVAHBARF-UHFFFAOYSA-N
358	Silibinin	211.54	31553	482.121	C25H22O10	COC1=C(C=CC(=C1)C2C(OC3=C(O2)C=C(C=C3)C4C(C(=O)C5=C(C=C(C=C5O4)O)O)O)CO)O	SEBFKMXJBCUCAI-HKTJVKLFSA-N
359	Glycocholic acid	190.82	10140	465.309	C26H43NO6	CC(CCC(=O)NCC(=O)O)C1CCC2C1(C(CC3C2C(CC4C3(CCC(C4)O)C)O)O)C	RFDAIACWWDREDC-FRVQLJSFSA-N
360	Enoxolone	212.87	10114	470.34	C30H46O4	CC1(C2CCC3(C(C2(CCC1O)C)C(=O)C=C4C3(CCC5(C4CC(CC5)(C)C(=O)O)C)C)C)C	MPDGHEJMBKOTSU-YKLVYJNSSA-N
361	Vitamin E nicotinate	248.07	27990	535.403	C35H53NO3	CC1=C(C(=C(C2=C1OC(CC2)(C)CCCC(C)CCCC(C)CCCC(C)C)C)OC(=O)C3=CN=CC=C3)C	MSCCTZZBYHQMQJ-AZAGJHQNSA-N
362	Santonin	154.84	221071	246.126	C15H18O3	CC1C2CCC3(C=CC(=O)C(=C3C2OC1=O)C)C	XJHDMGJURBVLLE-BOCCBSBMSA-N
363	Canthaxanthin	240.53	5281227	564.397	C40H52O2	CC1=C(C(CCC1=O)(C)C)C=CC(=CC=CC(=CC=CC=C(C)C=CC=C(C)C=CC2=C(C(=O)CCC2(C)C)C)C)C	FDSDTBUPSURDBL-DKLMTRRASA-N
364	Testosterone propionate	187.97	5995	344.235	C22H32O3	CCC(=O)OC1CCC2C1(CCC3C2CCC4=CC(=O)CCC34C)C	PDMMFKSKQVNJMI-BLQWBTBKSA-N
365	Rutin	231.94	5280805	610.153	C27H30O16	CC1C(C(C(C(O1)OCC2C(C(C(C(O2)OC3=C(OC4=CC(=CC(=C4C3=O)O)O)C5=CC(=C(C=C5)O)O)O)O)O)O)O)O	IKGXIBQEEMLURG-NVPNHPEKSA-N
366	Cinchophen	153.09	8593	249.079	C16H11NO2	C1=CC=C(C=C1)C2=NC3=CC=CC=C3C(=C2)C(=O)O	YTRMTPPVNRALON-UHFFFAOYSA-N
367	10,12-pentacosadiynoic acid	204.66	538433	374.318	C25H42O2	CCCCCCCCCCCCC#CC#CCCCCCCCCC(=O)O	ZPUDRBWHCWYMQS-UHFFFAOYSA-N
368	Pyrimethanil	143	91650	199.111	C12H13N3	CC1=CC(=NC(=N1)NC2=CC=CC=C2)C	ZLIBICFPKPWGIZ-UHFFFAOYSA-N
369	Terbutylazine-2-hydroxy	151.69	135495928	211.143	C9H17N5O	CCNC1=NC(=O)NC(=N1)NC(C)(C)C	OYTCZOJKXCTBHG-UHFFFAOYSA-N
370	Tebuconazole	166.51	86102	307.145	C16H22ClN3O	CC(C)(C)C(CCC1=CC=C(C=C1)Cl)(CN2C=NC=N2)O	PXMNMQRDXWABCY-UHFFFAOYSA-N
371	Propanil	143.59	4933	217.006	C9H9Cl2NO	CCC(=O)NC1=CC(=C(C=C1)Cl)Cl	LFULEKSKNZEWOE-UHFFFAOYSA-N
372	Pyrifenox	164.53	55790	294.033	C14H12Cl2N2O	CON=C(CC1=CN=CC=C1)C2=C(C=C(C=C2)Cl)Cl	CKPCAYZTYMHQEX-UHFFFAOYSA-N
373	N-Phenyl-1-naphthalenamine	147.95	7013	219.105	C16H13N	C1=CC=C(C=C1)NC2=CC=CC3=CC=CC=C32	XQVWYOYUZDUNRW-UHFFFAOYSA-N
374	3,4-Diacetoxy-1-butene	133.32	2735001	172.074	C8H12O4	CC(=O)OCC(C=C)OC(=O)C	MWWXARALRVYLAE-UHFFFAOYSA-N
375	Sulfanilic acid	145.92	8479	173.015	C6H7NO3S	C1=CC(=CC=C1N)S(=O)(=O)O	HVBSAKJJOYLTQU-UHFFFAOYSA-N
376	Tioxolone	129.09	72139	167.988	C7H4O3S	C1=CC2=C(C=C1O)OC(=O)S2	SLYPOVJCSQHITR-UHFFFAOYSA-N
377	Nitrofurazone	139.78	5447130	198.039	C6H6N4O4	C1=C(OC(=C1)[N+](=O)[O-])C=NNC(=O)N	IAIWVQXQOWNYOU-FPYGCLRLSA-N
378	Carbonyldiimidazole	131.99	68263	162.054	C7H6N4O	C1=CN(C=N1)C(=O)N2C=CN=C2	PFKFTWBEEFSNDU-UHFFFAOYSA-N
379	Melamine	123.48	7955	126.065	C3H6N6	C1(=NC(=NC(=N1)N)N)N	JDSHMPZPIAZGSV-UHFFFAOYSA-N
380	1-Octylpyrrolidin-2-One	158.61	3033871	197.178	C12H23NO	CCCCCCCCN1CCCC1=O	WPPOGHDFAVQKLN-UHFFFAOYSA-N
381	N,N-Dimethylhexadecylamine	190.7	16221	269.308	C18H39N	CCCCCCCCCCCCCCCCN(C)C	NHLUVTZJQOJKCC-UHFFFAOYSA-N
382	Bis(2-Ethylhexyl)Amine	173.52	7791	241.277	C16H35N	CCCCC(CC)CNCC(CC)CCCC	SAIKULLUBZKPDA-UHFFFAOYSA-N
383	Tri-P-cresyl phosphate	186.56	6529	368.118	C21H21O4P	CC1=CC=C(C=C1)OP(=O)(OC2=CC=C(C=C2)C)OC3=CC=C(C=C3)C	BOSMZFBHAYFUBJ-UHFFFAOYSA-N
384	Hexadecyl 3,5-di-tert-butyl-4-hydroxybenzoate	239.53	94623	474.407	C31H54O3	CCCCCCCCCCCCCCCCOC(=O)C1=CC(=C(C(=C1)C(C)(C)C)O)C(C)(C)C	NZYMWGXNIUZYRC-UHFFFAOYSA-N
385	Antioxidant 245	234.14	91620	586.351	C34H50O8	CC1=CC(=CC(=C1O)C(C)(C)C)CCC(=O)OCCOCCOCCOC(=O)CCC2=CC(=C(C(=C2)C)O)C(C)(C)C	QSRJVOOOWGXUDY-UHFFFAOYSA-N
386	Antioxidant 1098	271.28	90004	636.487	C40H64N2O4	CC(C)(C)C1=CC(=CC(=C1O)C(C)(C)C)CCC(=O)NCCCCCCNC(=O)CCC2=CC(=C(C(=C2)C(C)(C)C)O)C(C)(C)C	OKOBUGCCXMIKDM-UHFFFAOYSA-N
387	UV-360	288.29	3571576	658.4	C41H50N6O2	CC(C)(C)CC(C)(C)C1=CC(=C(C(=C1)N2N=C3C=CC=CC3=N2)O)CC4=C(C(=CC(=C4)C(C)(C)CC(C)(C)C)N5N=C6C=CC=CC6=N5)O	FQUNFJULCYSSOP-UHFFFAOYSA-N
388	Bis(2-Ethylbutyl) Phthalate	178.82	81724	334.214	C20H30O4	CCC(CC)COC(=O)C1=CC=CC=C1C(=O)OCC(CC)CC	RXUXJHZMTDAMFZ-UHFFFAOYSA-N
389	Ellagic Acid	156.26	5281855	302.006	C14H6O8	C1=C2C3=C(C(=C1O)O)OC(=O)C4=CC(=C(C(=C43)OC2=O)O)O	AFSDNFLWKVMVRB-UHFFFAOYSA-N
390	Quercetin 3-Galactoside	198.87	5281643	464.095	C21H20O12	C1=CC(=C(C=C1C2=C(C(=O)C3=C(C=C(C=C3O2)O)O)OC4C(C(C(C(O4)CO)O)O)O)O)O	OVSQVDMCBVZWGM-DTGCRPNFSA-N
391	1,6,13,18-Tetraoxacyclotetracosane-7,12,19,24-tetrone	189.19	12868350	400.21	C20H32O8	C1CCC(=O)OCCCCOC(=O)CCCCC(=O)OCCCCOC(=O)C1	CICCYHMSMANUGA-UHFFFAOYSA-N
392	1,6,13,18,25,30-hexaoxacyclohexatriacontane-7,12,19,24,31,36-hexone	234.19	129850444	600.315	C30H48O12	C1CCC(=O)OCCCCOC(=O)CCCCC(=O)OCCCCOC(=O)CCCCC(=O)OCCCCOC(=O)C1	SKOQMASJGYLLBF-UHFFFAOYSA-N
393	1,6,13,18,25,30,37,42-octaoxacyclooctatetracontane-7,12,19,24,31,36,43,48-octaone	275.14	129850442	800.419	C40H64O16	C1CCC(=O)OCCCCOC(=O)CCCCC(=O)OCCCCOC(=O)CCCCC(=O)OCCCCOC(=O)CCCCC(=O)OCCCCOC(=O)C1	YVAFYUHCNZDFTN-UHFFFAOYSA-N
394	1,8-Diazacyclotetradecane-2,9-dione PA6 dimer	152.46	16	226.168	C12H22N2O2	C1CCC(=O)NCCCCCC(=O)NCC1	HERSSAVMHCMYSQ-UHFFFAOYSA-N
395	1,8,15-Triazacyclohenicosane-2,9,16-trione PA6 trimer	179.96	9949800	339.252	C18H33N3O3	C1CCC(=O)NCCCCCC(=O)NCCCCCC(=O)NCC1	HJBDVFFKADBHHV-UHFFFAOYSA-N
396	1,8,15,22-Tetraazacyclooctacosane-2,9,16,23-tetrone PA6 tetramer	207.97	79912	452.336	C24H44N4O4	C1CCC(=O)NCCCCCC(=O)NCCCCCC(=O)NCCCCCC(=O)NCC1	LAIGWNLGTIDKPL-UHFFFAOYSA-N
397	1,8,15,22,29-Pentazacyclopentatriacontane-2,9,16,23,30-pentone PA6 pentamer	235.49	86071233	565.42	C30H55N5O5	C1CCC(=O)NCCCCCC(=O)NCCCCCC(=O)NCCCCCC(=O)NCCCCCC(=O)NCC1	LYMDOCLKDKZTOG-UHFFFAOYSA-N
398	1,8,15,22,29,36-Hexazacyclodotetracontane-2,9,16,23,30,37-hexone PA6 hexamer	261.9	86071640	678.504	C36H66N6O6	C1CCC(=O)NCCCCCC(=O)NCCCCCC(=O)NCCCCCC(=O)NCCCCCC(=O)NCCCCCC(=O)NCC1	VIBRWXMFTOKNOM-UHFFFAOYSA-N
399	1,8-Diazacyclotetradecane-2,7-dione PA66 monomer	151.26	283592	226.168	C12H22N2O2	C1CCCNC(=O)CCCCC(=O)NCC1	SXNYYEPTQTZOHG-UHFFFAOYSA-N
400	1,8,15,22-Tetraazacyclooctacosane-2,7,16,21-tetrone PA66 dimer	210.57	544235	452.336	C24H44N4O4	C1CCCNC(=O)CCCCC(=O)NCCCCCCNC(=O)CCCCC(=O)NCC1	PHOCHBCWTAIIGE-UHFFFAOYSA-N
401	1,8,15,22,29,36-Hexaazacyclodotetracontane-2,7,16,21,30,35-hexone PA66 trimer	269.43	71363232	678.504	C36H66N6O6	C1CCCNC(=O)CCCCC(=O)NCCCCCCNC(=O)CCCCC(=O)NCCCCCCNC(=O)CCCCC(=O)NCC1	JESUUVMABJHXHX-UHFFFAOYSA-N
402	Tris(2-chloroethyl) phosphate	150.4	8295	283.954	C6H12Cl3O4P	C(CCl)OP(=O)(OCCCl)OCCCl	HQUQLFOMPYWACS-UHFFFAOYSA-N
403	Tetrakis(2-chloroethyl)dichloroisopentyl diphosphate	212.1	92310	579.908	C13H24Cl6O8P2	C(CCl)OP(=O)(OCCCl)OCC(COP(=O)(OCCCl)OCCCl)(CCl)CCl	ZGHUDSLVQAGWEY-UHFFFAOYSA-N
404	Tris(1,3-dichloro-2-propyl)phosphate	176.5	26177	427.884	C9H15Cl6O4P	C(C(CCl)OP(=O)(OC(CCl)CCl)OC(CCl)CCl)Cl	ASLWPAWFJZFCKF-UHFFFAOYSA-N
405	Cresyl diphenyl phosphate	177.1	6528	340.086	C19H17O4P	CC1=CC=C(C=C1)OP(=O)(OC2=CC=CC=C2)OC3=CC=CC=C3	OJUZRFGUKHQNJX-UHFFFAOYSA-N
406	Isodecyl diphenyl phosphate	202.4	34697	390.196	C22H31O4P	CC(C)CCCCCCCOP(=O)(OC1=CC=CC=C1)OC2=CC=CC=C2	RYUJRXVZSJCHDZ-UHFFFAOYSA-N
407	Tris(2-isopropylphenyl)phosphate	206.3	33661	452.212	C27H33O4P	CC(C)C1=CC=CC=C1OP(=O)(OC2=CC=CC=C2C(C)C)OC3=CC=CC=C3C(C)C	LIPMRGQQBZJCTM-UHFFFAOYSA-N
408	Tri-p-cresyl phosphate	187	6529	368.118	C21H21O4P	CC1=CC=C(C=C1)OP(=O)(OC2=CC=C(C=C2)C)OC3=CC=C(C=C3)C	BOSMZFBHAYFUBJ-UHFFFAOYSA-N
409	Tris(2-butoxyethyl) phosphate	198.3	6540	398.243	C18H39O7P	CCCCOCCOP(=O)(OCCOCCCC)OCCOCCCC	WTLBZVNBAKMVDP-UHFFFAOYSA-N
410	2-isopropylphenyl diphenyl phosphate	182.9	34148	368.118	C21H21O4P	CC(C)C1=CC=CC=C1OP(=O)(OC2=CC=CC=C2)OC3=CC=CC=C3	JJXNVYMIYBNZQX-UHFFFAOYSA-N
411	2-tert-Butylphenyl diphenyl phosphate	195.9	158333	382.133	C22H23O4P	CC(C)(C)C1=CC=CC=C1OP(=O)(OC2=CC=CC=C2)OC3=CC=CC=C3	VDIFKDMFGPIVCQ-UHFFFAOYSA-N
412	3',5'-Dibromo-4'-hydroxyacetophenone	135.63	76158	291.873	C8H6Br2O2	CC(=O)C1=CC(=C(C(=C1)Br)O)Br	ZNWPTJSBHHIXLJ-UHFFFAOYSA-N
413	carbendazim	137.01	25429	191.069	C9H9N3O2	COC(=O)NC1=NC2=CC=CC=C2N1	TWFZGCMQGLPBSX-UHFFFAOYSA-N
414	Triphenyl phosphate	170	8289	326.071	C18H15O4P	C1=CC=C(C=C1)OP(=O)(OC2=CC=CC=C2)OC3=CC=CC=C3	XZZNDPSIHUTMOC-UHFFFAOYSA-N
415	Triphenylphosphine oxide	161.7	13097	278.086	C18H15OP	C1=CC=C(C=C1)P(=O)(C2=CC=CC=C2)C3=CC=CC=C3	FIQMHBFVRAXMOP-UHFFFAOYSA-N
416	Tris(1-chloro-2-propanyl) phosphate	161.87	26176	326.001	C9H18Cl3O4P	CC(CCl)OP(=O)(OC(C)CCl)OC(C)CCl	KVMPUXDNESXNOH-UHFFFAOYSA-N
417	Tris(2-chloroethyl) phosphate	150.4	8295	283.954	C6H12Cl3O4P	C(CCl)OP(=O)(OCCCl)OCCCl	HQUQLFOMPYWACS-UHFFFAOYSA-N
418	Chlortoluron	147.7	27375	212.072	C10H13ClN2O	CC1=C(C=C(C=C1)NC(=O)N(C)C)Cl	JXCGFZXSOMJFOA-UHFFFAOYSA-N
419	Cyanazine	155.9	30773	240.089	C9H13ClN6	CCNC1=NC(=NC(=N1)Cl)NC(C)(C)C#N	MZZBPDKVEFVLFF-UHFFFAOYSA-N
420	Diuron	149	3120	232.017	C9H10Cl2N2O	CN(C)C(=O)NC1=CC(=C(C=C1)Cl)Cl	XMTQQYYKAHVGBJ-UHFFFAOYSA-N
421	Atrazine	149.7	2256	215.094	C8H14ClN5	CCNC1=NC(=NC(=N1)Cl)NC(C)C	MXWJVTOOROXGIU-UHFFFAOYSA-N
422	Atrazine-desethyl	140	22563	187.062	C6H10ClN5	CC(C)NC1=NC(=NC(=N1)N)Cl	DFWFIQKMSFGDCQ-UHFFFAOYSA-N
423	Buprofezin	174.2	50367	305.156	C16H23N3OS	CC(C)N1C(=NC(C)(C)C)SCN(C1=O)C2=CC=CC=C2	PRLVTUNWOQKEAI-UHFFFAOYSA-N
424	Dicrotophos	148.6	5371560	237.077	C8H16NO5P	CC(=CC(=O)N(C)C)OP(=O)(OC)OC	VEENJGZXVHKXNB-VOTSOKGWSA-N
425	Fenpropimorph	175	93365	303.256	C20H33NO	CC1CN(CC(O1)C)CC(C)CC2=CC=C(C=C2)C(C)(C)C	RYAUSSKQMZRMAI-ALOPSCKCSA-N
426	Hexazinone	160.8	39965	252.159	C12H20N4O2	CN1C(=NC(=O)N(C1=O)C2CCCCC2)N(C)C	CAWXEEYDBZRFPE-UHFFFAOYSA-N
427	Linuron	151.6	9502	248.012	C9H10Cl2N2O2	CN(C(=O)NC1=CC(=C(C=C1)Cl)Cl)OC	XKJMBINCVNINCA-UHFFFAOYSA-N
428	Methamidophos	122.6	4096	141.001	C2H8NO2PS	COP(=O)(N)SC	NNKVPIKMPCQWCG-UHFFFAOYSA-N
429	Metobromuron	146.3	18290	258	C9H11BrN2O2	CN(C(=O)NC1=CC=C(C=C1)Br)OC	WLFDQEVORAMCIM-UHFFFAOYSA-N
430	Metolachlor	159.9	4169	283.134	C15H22ClNO2	CCC1=CC=CC(=C1N(C(C)COC)C(=O)CCl)C	WVQBLGZPHOPPFO-UHFFFAOYSA-N
431	Metoxuron	150.8	29863	228.067	C10H13ClN2O2	CN(C)C(=O)NC1=CC(=C(C=C1)OC)Cl	DSRNRYQBBJQVCW-UHFFFAOYSA-N
432	Monolinuron	144.5	15629	214.051	C9H11ClN2O2	CN(C(=O)NC1=CC=C(C=C1)Cl)OC	LKJPSUCKSLORMF-UHFFFAOYSA-N
433	Sebuthylazine	154.6	23712	229.109	C9H16ClN5	CCC(C)NC1=NC(=NC(=N1)NCC)Cl	BZRUVKZGXNSXMB-UHFFFAOYSA-N
434	Simazine	143.6	5216	201.078	C7H12ClN5	CCNC1=NC(=NC(=N1)Cl)NCC	ODCWYMIRDDJXKW-UHFFFAOYSA-N
435	Terbuthylazine	154.7	22206	229.109	C9H16ClN5	CCNC1=NC(=NC(=N1)Cl)NC(C)(C)C	FZXISNSWEXTPMF-UHFFFAOYSA-N
436	imidacloprid	153.45	86287518	255.052	C9H10ClN5O2	C1CN(C(=N[N+](=O)[O-])N1)CC2=CN=C(C=C2)Cl	YWTYJOPNNQFBPC-UHFFFAOYSA-N
437	Thiabendazole	138.21	5430	201.036	C10H7N3S	C1=CC=C2C(=C1)NC(=N2)C3=CSC=N3	WJCNZQLZVWNLKY-UHFFFAOYSA-N
438	2-(Methylthio)benzothiazole	131.32	11989	181.002	C8H7NS2	CSC1=NC2=CC=CC=C2S1	UTBVIMLZIRIFFR-UHFFFAOYSA-N
439	2,4-Di-(2-ethylhexyl) trimellitate	218.39	14048412	434.267	C25H38O6	CCCCC(CC)COC(=O)c1ccc(C(=O)O)c(C(=O)OCC(CC)CCCC)c1	WXSCEQXIHBEPIQ-UHFFFAOYSA-N
440	2-Aminobenzothiazole	128.6	8706	150.025	C7H6N2S	C1=CC=C2C(=C1)N=C(S2)N	UHGULLIUJBCTEF-UHFFFAOYSA-N
441	3,5,6-Trichloro-2-pyridinol	130.45	23017	196.92	C5H2Cl3NO	C1=C(C(=O)NC(=C1Cl)Cl)Cl	WCYYAQFQZQEUEN-UHFFFAOYSA-N
442	3,5-ditert-butyl-4-hydroxybenzaldehyde	165.21	73219	234.162	C15H22O2	CC(C)(C)C1=CC(=CC(=C1O)C(C)(C)C)C=O	DOZRDZLFLOODMB-UHFFFAOYSA-N
443	3-Hydroxyphenyl diphenyl phosphate	180.35	10925911	342.066	C18H15O5P	C1=CC=C(C=C1)OP(=O)(OC2=CC=CC=C2)OC3=CC=CC(=C3)O	AWYVETCHVQGXMB-UHFFFAOYSA-N
444	4-Hydroxyphenyl phenyl phosphate	162.44	21410667	266.034	C12H11O5P	C1=CC=C(C=C1)OP(=O)(O)OC2=CC=C(C=C2)O	TUBVQVOADJADLU-UHFFFAOYSA-N
445	4-Methylbenzotriazole	126.79	122499	133.064	C7H7N3	CC1=CC=CC2=NNN=C12	CMGDVUCDZOBDNL-UHFFFAOYSA-N
446	5,6-Dimethylbenzotriazole	131.25	77849	147.08	C8H9N3	CC1=CC2=NNN=C2C=C1C	MVPKIPGHRNIOPT-UHFFFAOYSA-N
447	5-Chlorobenzotriazole	131.88	66760	153.009	C6H4ClN3	C1=CC2=NNN=C2C=C1Cl	PZBQVZFITSVHAW-UHFFFAOYSA-N
448	5-Hydroxy-2-ethylhexyl diphenyl phosphate	186.66	134818005	378.16	C20H27O5P	CCC(CCC(C)O)COP(=O)(OC1=CC=CC=C1)OC1=CC=CC=C1	PZMFWNXABLTZRN-UHFFFAOYSA-N
449	Antiblaze V6	211.37	92310	579.908	C13H24Cl6O8P2	C(CCl)OP(=O)(OCCCl)OCC(COP(=O)(OCCCl)OCCCl)(CCl)CCl	ZGHUDSLVQAGWEY-UHFFFAOYSA-N
450	Atrazine	149.53	2256	215.094	C8H14ClN5	CCNC1=NC(=NC(=N1)Cl)NC(C)C	MXWJVTOOROXGIU-UHFFFAOYSA-N
451	Benzotriazole	122.42	7220	119.048	C6H5N3	C1=CC2=NNN=C2C=C1	QRUDEWIWKLJBPS-UHFFFAOYSA-N
452	bis(1,3-dichloro-2-propyl) phosphate	178.72	57353142	316.907	C6H10Cl4O4P-	C(C(CCl)OP(=O)([O-])OC(CCl)CCl)Cl	NNKRUBFJSSBFSS-UHFFFAOYSA-M
453	bis(1-chloro-2-propyl) 1-hydroxy-2-propyl phosphate	160.61	132967160	308.035	C9H19Cl2O5P	CC(CO)OP(=O)(OC(C)CCl)OC(C)CCl	AUUWEOBTRZWTTC-UHFFFAOYSA-N
454	bis(2-butoxyethyl) 2-hydroxyethyl phosphate	179.27	132967161	342.181	C14H31O7P	CCCCOCCOP(=O)(OCCO)OCCOCCCC	UQSRKBXTCXVEJL-UHFFFAOYSA-N
455	Bis(2-butoxyethyl) 3′-hydroxy-2-butoxyethyl phosphate	195.45	134818028	414.238	C18H39O8P	CCCCOCCOP(=O)(OCCOCCCC)OCCOCCC(C)O	ZYWDPVGRFHQPGL-UHFFFAOYSA-N
456	Bis(2-butoxyethyl) hydrogen phosphate	171.77	84299	298.155	C12H27O6P	CCCCOCCOP(=O)(O)OCCOCCCC	NNXWIPHZHATIFE-UHFFFAOYSA-N
457	Bis(2-chloroethyl) phosphate	138.08	76438	221.962	C4H9Cl2O4P	C(CCl)OP(=O)(O)OCCCl	PMGHIGLOERPWGC-UHFFFAOYSA-N
458	Bis(3,5,5-trimethylhexyl)phosphate	202.09	96179	350.259	C18H39O4P	CC(CCOP(=O)(O)OCCC(C)CC(C)(C)C)CC(C)(C)C	LPOAIFBVIQAMFA-UHFFFAOYSA-N
459	Bisphenol A bis(diphenyl phosphate)	246.33	9874825	692.173	C39H34O8P2	CC(C)(C1=CC=C(C=C1)OP(=O)(OC2=CC=CC=C2)OC3=CC=CC=C3)C4=CC=C(C=C4)OP(=O)(OC5=CC=CC=C5)OC6=CC=CC=C6	BQPNUOYXSVUVMY-UHFFFAOYSA-N
460	Butyryl trihexyl citrate	240.45	133914	514.351	C28H50O8	CCCCCCOC(=O)CC(CC(=O)OCCCCCC)(C(=O)OCCCCCC)OC(=O)CCC	GWVUTNGDMGTPFE-UHFFFAOYSA-N
461	Di(2-ethylhexyl) adipate	209.38	7641	370.308	C22H42O4	CCCCC(CC)COC(=O)CCCCC(=O)OCC(CC)CCCC	SAOKZLXYCUGLFA-UHFFFAOYSA-N
462	Di(2-ethylhexyl) phthalate	211	8343	390.277	C24H38O4	CCCCC(CC)COC(=O)C1=CC=CC=C1C(=O)OCC(CC)CCCC	BJQHLKABXJIVAM-UHFFFAOYSA-N
463	Diazinon	173.15	3017	304.101	C12H21N2O3PS	CCOP(=S)(OCC)OC1=NC(=NC(=C1)C)C(C)C	FHIVAFMUCKRCQO-UHFFFAOYSA-N
464	Dibutyl sebacate	183.89	7986	314.246	C18H34O4	CCCCOC(=O)CCCCCCCCC(=O)OCCCC	PYGXAGIECVVIOZ-UHFFFAOYSA-N
465	Diisobutyl adipate	167.82	8831	258.183	C14H26O4	CC(C)COC(=O)CCCCC(=O)OCC(C)C	RDOFJDLLWVCMRU-UHFFFAOYSA-N
466	Diisodecyl phthalate	227.85	33599	446.34	C28H46O4	CC(C)CCCCCCCOC(=O)C1=CC=CC=C1C(=O)OCCCCCCCC(C)C	ZVFDTKUVRCTHQE-UHFFFAOYSA-N
467	Diisononyl hexahydrophthalate	224.82	11524680	424.355	C26H48O4	CC(C)CCCCCCOC(=O)C1CCCCC1C(=O)OCCCCCCC(C)C	HORIEOQXBKUKGQ-UHFFFAOYSA-N
468	Diisononyl phthalate	220.6	590836	418.308	C26H42O4	CC(C)CCCCCCOC(=O)C1=CC=CC=C1C(=O)OCCCCCCC(C)C	HBGGXOJOCNVPFY-UHFFFAOYSA-N
469	Di-O-cresylphosphate	163.59	21930478	277.063	C14H14O4P-	CC1=CC=CC=C1OP(=O)([O-])OC2=CC=CC=C2C	OHRCKPRYDGSBRN-UHFFFAOYSA-M
470	Diphenyl hydrogen phosphate	157.41	13282	250.039	C12H11O4P	C1=CC=C(C=C1)OP(=O)(O)OC2=CC=CC=C2	ASMQGLCHMVWBQR-UHFFFAOYSA-N
471	Diphenylcresyl phosphate	180.48	520263	340.086	C19H17O4P	CC1=CC=CC=C1OP(=O)(OC2=CC=CC=C2)OC3=CC=CC=C3	XMNDMAQKWSQVOV-UHFFFAOYSA-N
472	Isodecyl diphenyl phosphate	200.2	34697	390.196	C22H31O4P	CC(C)CCCCCCCOP(=O)(OC1=CC=CC=C1)OC2=CC=CC=C2	RYUJRXVZSJCHDZ-UHFFFAOYSA-N
473	Isooctyl-2-phenoxyethyl terephthalate	218.61	44152553	398.209	C24H30O5	CC(C)CCCCCOC(=O)C1=CC=C(C=C1)C(=O)OCCOC2=CC=CC=C2	OCSJGBJBLWZYQQ-UHFFFAOYSA-N
474	4-Hydroxyphenyl diphenyl phosphate	178.12	57058026	342.066	C18H15O5P	C1=CC=C(C=C1)OP(=O)(OC2=CC=CC=C2)OC3=CC=C(C=C3)O	NOPNBQOZUKISRP-UHFFFAOYSA-N
475	Resorcinol bis(diphenyl phosphate)	228.77	93311	574.095	C30H24O8P2	C1=CC=C(C=C1)OP(=O)(OC2=CC=CC=C2)OC3=CC(=CC=C3)OP(=O)(OC4=CC=CC=C4)OC5=CC=CC=C5	OWICEWMBIBPFAH-UHFFFAOYSA-N
476	Triamylphosphate	183.21	75665	308.212	C15H33O4P	CCCCCOP(=O)(OCCCCC)OCCCCC	QJAVUVZBMMXBRO-UHFFFAOYSA-N
477	Tributyl acetylcitrate	199.82	6505	402.225	C20H34O8	CCCCOC(=O)CC(CC(=O)OCCCC)(C(=O)OCCCC)OC(=O)C	QZCLKYGREBVARF-UHFFFAOYSA-N
478	Triethylphosphate	132.63	6535	182.071	C6H15O4P	CCOP(=O)(OCC)OCC	DQWPFSLDHJDLRL-UHFFFAOYSA-N
479	Triisobutyl phosphate	165.44	31355	266.165	C12H27O4P	CC(C)COP(=O)(OCC(C)C)OCC(C)C	HRKAMJBPFPHCSD-UHFFFAOYSA-N
480	tri-m-tolyl phosphate	188.56	11232	368.118	C21H21O4P	CC1=CC(=CC=C1)OP(=O)(OC2=CC=CC(=C2)C)OC3=CC=CC(=C3)C	RMLPZKRPSQVRAB-UHFFFAOYSA-N
481	Tri-n-butyl phosphate	166.73	31357	266.165	C12H27O4P	CCCCOP(=O)(OCCCC)OCCCC	STCOOQWBFONSKY-UHFFFAOYSA-N
482	TRI-N-HEXYLTRIMELLITATE	236.57	73718	462.298	C27H42O6	CCCCCCOC(=O)C1=CC(=C(C=C1)C(=O)OCCCCCC)C(=O)OCCCCCC	MXHBQKVKHGQWRB-UHFFFAOYSA-N
483	tri-o-tolyl phosphate	182.39	6527	368.118	C21H21O4P	CC1=CC=CC=C1OP(=O)(OC2=CC=CC=C2C)OC3=CC=CC=C3C	YSMRWXYRXBRSND-UHFFFAOYSA-N
484	triphenyl phosphate	174.74	8289	326.071	C18H15O4P	C1=CC=C(C=C1)OP(=O)(OC2=CC=CC=C2)OC3=CC=CC=C3	XZZNDPSIHUTMOC-UHFFFAOYSA-N
485	tri-p-tolyl phosphate	190.02	6529	368.118	C21H21O4P	CC1=CC=C(C=C1)OP(=O)(OC2=CC=C(C=C2)C)OC3=CC=C(C=C3)C	BOSMZFBHAYFUBJ-UHFFFAOYSA-N
486	tris(1,3-dichloro-2-propyl)phosphate	178.56	26177	427.884	C9H15Cl6O4P	C(C(CCl)OP(=O)(OC(CCl)CCl)OC(CCl)CCl)Cl	ASLWPAWFJZFCKF-UHFFFAOYSA-N
487	tris(2,3-dibromopropyl)phosphate	197.25	31356	691.581	C9H15Br6O4P	C(C(CBr)Br)OP(=O)(OCC(CBr)Br)OCC(CBr)Br	PQYJRMFWJJONBO-UHFFFAOYSA-N
488	tris(2-butoxyethyl) phosphate	196.44	6540	398.243	C18H39O7P	CCCCOCCOP(=O)(OCCOCCCC)OCCOCCCC	WTLBZVNBAKMVDP-UHFFFAOYSA-N
489	tris(2-chloroethyl) phosphate	151.31	8295	283.954	C6H12Cl3O4P	C(CCl)OP(=O)(OCCCl)OCCCl	HQUQLFOMPYWACS-UHFFFAOYSA-N
490	Tris(2-chloroisopropyl)phosphate	161.66	26176	326.001	C9H18Cl3O4P	CC(CCl)OP(=O)(OC(C)CCl)OC(C)CCl	KVMPUXDNESXNOH-UHFFFAOYSA-N
491	tris(2-ethylhexyl)phosphate	219.15	6537	434.352	C24H51O4P	CCCCC(CC)COP(=O)(OCC(CC)CCCC)OCC(CC)CCCC	GTVWRXDRKAHEAD-UHFFFAOYSA-N
492	tris(tert-butylphenyl) phosphate	237.14	3034371	494.259	C30H39O4P	CC(C)(C)C1=CC=CC=C1OP(=O)(OC2=CC=CC=C2C(C)(C)C)OC3=CC=CC=C3C(C)(C)C	SPUXJWDKFVXXBI-UHFFFAOYSA-N
493	1,4-androstadiene-3,17-dione	166.5	13472	284.178	C19H24O2	CC12CCC3C(C1CCC2=O)CCC4=CC(=O)C=CC34C	LUJVUUWNAPIQQI-QAGGRKNESA-N
494	16B-hydroxystanozolol	192.1	14299609	344.246	C21H32N2O2	CC12CCC3C(C1CC(C2(C)O)O)CCC4C3(CC5=C(C4)NN=C5)C	IZGBPAAEPVNBGA-BWPSUJIGSA-N
495	17a-Methyltestosterone	173.7	6010	302.225	C20H30O2	CC12CCC(=O)C=C1CCC3C2CCC4(C3CCC4(C)O)C	GCKMFJBGXUYNAG-HLXURNFRSA-N
496	17a-Nortestosterone	165.7	11875292	274.193	C18H26O2	CC12CCC3C(C1CCC2O)CCC4=CC(=O)CCC34	NPAGDVCDWIYMMC-OBRKIGFESA-N
497	17a-Trenbolone	163.3	4092426	270.162	C18H22O2	CC12C=CC3=C4CCC(=O)C=C4CCC3C1CCC2O	MEHHPFQKXOUFFV-UHFFFAOYSA-N
498	17B-Nortestosterone	165.7	11875292	274.193	C18H26O2	CC12CCC3C(C1CCC2O)CCC4=CC(=O)CCC34	NPAGDVCDWIYMMC-OBRKIGFESA-N
499	17B-Trenbolone	163.3	25015	270.162	C18H22O2	CC12C=CC3=C4CCC(=O)C=C4CCC3C1CCC2O	MEHHPFQKXOUFFV-OWSLCNJRSA-N
500	Acetamiprid	150.24	213021	222.067	C10H11ClN4	CC(=NC#N)N(C)CC1=CN=C(C=C1)Cl	WCXDHFDTOYPNIE-UHFFFAOYSA-N
501	Acetopromazine	160.5	6077	326.145	C19H22N2OS	CC(=O)C1=CC2=C(C=C1)SC3=CC=CC=C3N2CCCN(C)C	NOSIYYJFMPDDSA-UHFFFAOYSA-N
502	Aldicarb sulfoxide	145.4	9568700	206.073	C7H14N2O3S	CC(C)(C=NOC(=O)NC)S(=O)C	BXPMAGSOWXBZHS-WEVVVXLNSA-N
503	Azaperone	180.3	15443	327.175	C19H22FN3O	C1CN(CCN1CCCC(=O)C2=CC=C(C=C2)F)C3=CC=CC=N3	XTKDAFGWCDAMPY-UHFFFAOYSA-N
504	Azoxystrobin	195.75	3034285	403.117	C22H17N3O5	COC=C(C1=CC=CC=C1OC2=NC=NC(=C2)OC3=CC=CC=C3C#N)C(=O)OC	WFDXOXNFNRHQEC-GHRIWEEISA-N
505	Beclomethasone	189.2	20469	408.17	C22H29ClO5	CC1CC2C3CCC4=CC(=O)C=CC4(C3(C(CC2(C1(C(=O)CO)O)C)O)Cl)C	NBMKJKDGKREAPL-DVTGEIKXSA-N
506	Benthiavalicarb	173.38	20593234	339.105	C15H18FN3O3S	CC(C)C(C(=O)NC(C)C1=NC2=C(S1)C=C(C=C2)F)NC(=O)O	VVSLYIKSEBPRSN-PELKAZGASA-N
507	Boscalid	171.67	213013	342.033	C18H12Cl2N2O	C1=CC=C(C(=C1)C2=CC=C(C=C2)Cl)NC(=O)C3=C(N=CC=C3)Cl	WYEMLYFITZORAB-UHFFFAOYSA-N
508	Bromchlorbuterol	165.2	2763157	320.029	C12H18BrClN2O	CC(C)(C)NCC(C1=CC(=C(C(=C1)Br)N)Cl)O	RBROAKIHDILEQG-UHFFFAOYSA-N
509	Brombuterol	167	3084849	363.979	C12H18Br2N2O	CC(C)(C)NCC(C1=CC(=C(C(=C1)Br)N)Br)O	PLFUBWPEUSILSL-UHFFFAOYSA-N
510	Buprofezin	173.58	50367	305.156	C16H23N3OS	CC(C)N1C(=NC(C)(C)C)SCN(C1=O)C2=CC=CC=C2	PRLVTUNWOQKEAI-UHFFFAOYSA-N
511	Butafenacil	208.59	11826859	474.081	C20H18ClF3N2O6	CC(C)(C(=O)OCC=C)OC(=O)C1=C(C=CC(=C1)N2C(=O)C=C(N(C2=O)C)C(F)(F)F)Cl	JEDYYFXHPAIBGR-UHFFFAOYSA-N
512	Carazolol	165.5	71739	298.168	C18H22N2O2	CC(C)NCC(COC1=CC=CC2=C1C3=CC=CC=C3N2)O	BQXQGZPYHWWCEB-UHFFFAOYSA-N
513	Carbendazim	134.94	25429	191.069	C9H9N3O2	COC(=O)NC1=NC2=CC=CC=C2N1	TWFZGCMQGLPBSX-UHFFFAOYSA-N
514	Carboxin	149.35	21307	235.067	C12H13NO2S	CC1=C(SCCO1)C(=O)NC2=CC=CC=C2	GYSSRZJIHXQEHQ-UHFFFAOYSA-N
515	Carprofen	156.1	2581	273.056	C15H12ClNO2	CC(C1=CC2=C(C=C1)C3=C(N2)C=CC(=C3)Cl)C(=O)O	PUXBGTOOZJQSKH-UHFFFAOYSA-N
516	Chlorbromuron	152.25	25912	291.961	C9H10BrClN2O2	CN(C(=O)NC1=CC(=C(C=C1)Br)Cl)OC	NLYNUTMZTCLNOO-UHFFFAOYSA-N
517	Chloridazon (Pyrazon)	141.59	15546	221.036	C10H8ClN3O	C1=CC=C(C=C1)N2C(=O)C(=C(C=N2)N)Cl	WYKYKTKDBLFHCY-UHFFFAOYSA-N
518	Chloroxuron	172.24	16115	290.082	C15H15ClN2O2	CN(C)C(=O)NC1=CC=C(C=C1)OC2=CC=C(C=C2)Cl	IVUXTESCPZUGJC-UHFFFAOYSA-N
519	Chlorpromazine	169.1	2726	318.096	C17H19ClN2S	CN(C)CCCN1C2=CC=CC=C2SC3=C1C=C(C=C3)Cl	ZPEIMTDSQAKGNT-UHFFFAOYSA-N
520	Chlorsulfuron	175.29	47491	357.03	C12H12ClN5O4S	CC1=NC(=NC(=N1)OC)NC(=O)NS(=O)(=O)C2=CC=CC=C2Cl	VJYIFXVZLXQVHO-UHFFFAOYSA-N
521	Chlortetracycline	203.9	54675777	478.114	C22H23ClN2O8	CC1(C2CC3C(C(=O)C(=C(C3(C(=O)C2=C(C4=C(C=CC(=C41)Cl)O)O)O)O)C(=O)N)N(C)C)O	DHPRQBPJLMKORJ-XRNKAMNCSA-N
522	Chlortoluron	145.96	27375	212.072	C10H13ClN2O	CC1=C(C=C(C=C1)NC(=O)N(C)C)Cl	JXCGFZXSOMJFOA-UHFFFAOYSA-N
523	Cimaterol	155.4	2755	219.137	C12H17N3O	CC(C)NCC(C1=CC(=C(C=C1)N)C#N)O	BUXRLJCGHZZYNE-UHFFFAOYSA-N
524	Clenbuterol	159.2	2783	276.08	C12H18Cl2N2O	CC(C)(C)NCC(C1=CC(=C(C(=C1)Cl)N)Cl)O	STJMRWALKKWQGH-UHFFFAOYSA-N
525	Clencyclohexerol	164.7	46783606	318.09	C14H20Cl2N2O2	C1CC(CCC1NCC(C2=CC(=C(C(=C2)Cl)N)Cl)O)O	DKFLKXDTRUWFDL-UHFFFAOYSA-N
526	Clenpenterol	165	170033	290.095	C13H20Cl2N2O	CCC(C)(C)NCC(C1=CC(=C(C(=C1)Cl)N)Cl)O	QVBOTMGSBYXVJQ-UHFFFAOYSA-N
527	Clobetasol	201.29	5311051	410.166	C22H28ClFO4	CC1CC2C3CCC4=CC(=O)C=CC4(C3(C(CC2(C1(C(=O)CCl)O)C)O)F)C	FCSHDIVRCWTZOX-DVTGEIKXSA-N
528	Clofentezine	161.9	73670	302.013	C14H8Cl2N4	C1=CC=C(C(=C1)C2=NN=C(N=N2)C3=CC=CC=C3Cl)Cl	UXADOQPNKNTIHB-UHFFFAOYSA-N
529	Clostebol	173.6	68947	322.17	C19H27ClO2	CC12CCC3C(C1CCC2O)CCC4=C(C(=O)CCC34C)Cl	KCZCIYZKSLLNNH-FBPKJDBXSA-N
530	Cortisone	184	222786	360.194	C21H28O5	CC12CCC(=O)C=C1CCC3C2C(=O)CC4(C3CCC4(C(=O)CO)O)C	MFYSYFVPBJMHGN-ZPOLXVRWSA-N
531	Cyazofamid	166.69	9862076	324.045	C13H13ClN4O2S	CC1=CC=C(C=C1)C2=C(N=C(N2S(=O)(=O)N(C)C)C#N)Cl	YXKMMRDKEKCERS-UHFFFAOYSA-N
532	Cyprodinil	152.07	86367	225.127	C14H15N3	CC1=CC(=NC(=N1)NC2=CC=CC=C2)C3CC3	HAORKNGNJCEJBX-UHFFFAOYSA-N
533	Cyromazine	133.23	47866	166.097	C6H10N6	C1CC1NC2=NC(=NC(=N2)N)N	LVQDKIWDGQRHTE-UHFFFAOYSA-N
534	Dapsone	149.9	2955	248.062	C12H12N2O2S	C1=CC(=CC=C1N)S(=O)(=O)C2=CC=C(C=C2)N	MQJKPEGWNLWLTK-UHFFFAOYSA-N
535	DEET	142.48	4284	191.131	C12H17NO	CCN(CC)C(=O)C1=CC=CC(=C1)C	MMOXZBCLCQITDF-UHFFFAOYSA-N
536	Demeton-S-methyl-sulfone	143.66	28213	262.01	C6H15O5PS2	CCS(=O)(=O)CCSP(=O)(OC)OC	PZIRJMYRYORVIT-UHFFFAOYSA-N
537	Diafenthiuron	199.75	3034380	384.224	C23H32N2OS	CC(C)C1=CC(=CC(=C1NC(=S)NC(C)(C)C)C(C)C)OC2=CC=CC=C2	WOWBFOBYOAGEEA-UHFFFAOYSA-N
538	Dichlorvos	133.07	3039	219.946	C4H7Cl2O4P	COP(=O)(OC)OC=C(Cl)Cl	OEBRKCOSUFCWJD-UHFFFAOYSA-N
539	Diclofenac	157.2	3033	295.017	C14H11Cl2NO2	C1=CC=C(C(=C1)CC(=O)O)NC2=C(C=CC=C2Cl)Cl	DCOPUUMXTXDBNB-UHFFFAOYSA-N
540	Difenoconazole	198.48	86173	405.065	C19H17Cl2N3O3	CC1COC(O1)(CN2C=NC=N2)C3=C(C=C(C=C3)OC4=CC=C(C=C4)Cl)Cl	BQYJATMQXGBDHF-UHFFFAOYSA-N
541	Difloxacine	192.3	56208	385.124	C20H17F2N3O3	C1CN(CCN1)C2=C(C=C3C(=C2)N(C=C(C3=O)C(=O)O)C4=CC=C(C=C4)F)F	XBHBWNFJWIASRO-UHFFFAOYSA-N
542	Diflubenzuron	160.98	37123	310.032	C14H9ClF2N2O2	C1=CC(=C(C(=C1)F)C(=O)NC(=O)NC2=CC=C(C=C2)Cl)F	QQQYTWIFVNKMRW-UHFFFAOYSA-N
543	Dimethomorph I	199.03	5889665	387.124	C21H22ClNO4	COC1=C(C=C(C=C1)C(=CC(=O)N2CCOCC2)C3=CC=C(C=C3)Cl)OC	QNBTYORWCCMPQP-NBVRZTHBSA-N
544	Dimetridazole	116.4	3090	141.054	C5H7N3O2	CC1=NC=C(N1C)[N+](=O)[O-]	IBXPYPUJPLLOIN-UHFFFAOYSA-N
545	Doxycycline	197.4	54671203	444.153	C22H24N2O8	CC1C2C(C3C(C(=O)C(=C(C3(C(=O)C2=C(C4=C1C=CC=C4O)O)O)O)C(=O)N)N(C)C)O	SGKRLCUYIXIAHR-AKNGSSGZSA-N
546	Dulcoside A	270.75	72941582	788.383	C38H60O17	CC1C(C(C(C(O1)OC2C(C(C(OC2OC34CCC5C6(CCCC(C6CCC5(C3)CC4=C)(C)C(=O)OC7C(C(C(C(O7)CO)O)O)O)C)CO)O)O)O)O)O	CANAPGLEBDTCAF-NTIPNFSCSA-N
547	Enrofloxacine	194.8	71188	359.165	C19H22FN3O3	CCN1CCN(CC1)C2=C(C=C3C(=C2)N(C=C(C3=O)C(=O)O)C4CC4)F	SPFYMRJSYKOXGV-UHFFFAOYSA-N
548	Ethirimol	150.65	135424354	209.153	C11H19N3O	CCCCC1=C(N=C(NC1=O)NCC)C	BBXXLROWFHWFQY-UHFFFAOYSA-N
549	Ethoprophos	149.27	3289	242.056	C8H19O2PS2	CCCSP(=O)(OCC)SCCC	VJYFKVYYMZPMAB-UHFFFAOYSA-N
550	Fenamidone	171.15	10403199	311.109	C17H17N3OS	CC1(C(=O)N(C(=N1)SC)NC2=CC=CC=C2)C3=CC=CC=C3	LMVPQMGRYSRMIW-KRWDZBQOSA-N
551	Fenamiphos sulfone	179.48	36028	335.096	C13H22NO5PS	CCOP(=O)(NC(C)C)OC1=CC(=C(C=C1)S(=O)(=O)C)C	LVNYJXIBJFXIRZ-UHFFFAOYSA-N
552	Fenbuconazole	182.44	86138	336.114	C19H17ClN4	C1=CC=C(C=C1)C(CCC2=CC=C(C=C2)Cl)(CN3C=NC=N3)C#N	RQDJADAKIFFEKQ-UHFFFAOYSA-N
553	Fenhexamid	164.82	213031	301.064	C14H17Cl2NO2	CC1(CCCCC1)C(=O)NC2=C(C(=C(C=C2)O)Cl)Cl	VDLGAVXLJYLFDH-UHFFFAOYSA-N
554	Fenoterol	180.4	3343	303.147	C17H21NO4	CC(CC1=CC=C(C=C1)O)NCC(C2=CC(=CC(=C2)O)O)O	LSLYOANBFKQKPT-UHFFFAOYSA-N
555	Fenoxycarb	178.44	51605	301.131	C17H19NO4	CCOC(=O)NCCOC1=CC=C(C=C1)OC2=CC=CC=C2	HJUFTIJOISQSKQ-UHFFFAOYSA-N
556	Fenpropidin	166.39	91694	273.246	C19H31N	CC(CC1=CC=C(C=C1)C(C)(C)C)CN2CCCCC2	MGNFYQILYYYUBS-UHFFFAOYSA-N
557	Fenpyroximate	215.89	9576412	421.2	C24H27N3O4	CC1=NN(C(=C1C=NOCC2=CC=C(C=C2)C(=O)OC(C)(C)C)OC3=CC=CC=C3)C	YYJNOYZRYGDPNH-MFKUBSTISA-N
558	Fipronil	180.77	3352	435.939	C12H4Cl2F6N4OS	C1=C(C=C(C(=C1Cl)N2C(=C(C(=N2)C#N)S(=O)C(F)(F)F)N)Cl)C(F)(F)F	ZOCSXAVNDGMNBV-UHFFFAOYSA-N
559	Firocoxib	182.1	208910	336.103	C17H20O5S	CC1(C(=C(C(=O)O1)OCC2CC2)C3=CC=C(C=C3)S(=O)(=O)C)C	FULAPETWGIGNMT-UHFFFAOYSA-N
560	Fluazafop-P-butyl	194.8	3033674	383.134	C19H20F3NO4	CCCCOC(=O)C(C)OC1=CC=C(C=C1)OC2=NC=C(C=C2)C(F)(F)F	VAIZTNZGPYBOGF-CYBMUJFWSA-N
561	Fluazifop	173.47	91701	327.072	C15H12F3NO4	CC(C(=O)O)OC1=CC=C(C=C1)OC2=NC=C(C=C2)C(F)(F)F	YUVKUEAFAVKILW-UHFFFAOYSA-N
562	Flufenoxuron	204.46	91766	488.036	C21H11ClF6N2O3	C1=CC(=C(C(=C1)F)C(=O)NC(=O)NC2=C(C=C(C=C2)OC3=C(C=C(C=C3)C(F)(F)F)Cl)F)F	RYLHNOVXKPXDIP-UHFFFAOYSA-N
563	Flumequine	147.6	3374	261.08	C14H12FNO3	CC1CCC2=C3N1C=C(C(=O)C3=CC(=C2)F)C(=O)O	DPSPPJIUMHPXMA-UHFFFAOYSA-N
564	Flumethasone	193.2	16490	410.19	C22H28F2O5	CC1CC2C3CC(C4=CC(=O)C=CC4(C3(C(CC2(C1(C(=O)CO)O)C)O)F)C)F	WXURHACBFYSXBI-GQKYHHCASA-N
565	Flunixin	159.1	38081	296.077	C14H11F3N2O2	CC1=C(C=CC=C1NC2=C(C=CC=N2)C(=O)O)C(F)(F)F	NOOCSNJCXJYGPE-UHFFFAOYSA-N
566	Fluroxypyr	140.69	50465	253.966	C7H5Cl2FN2O3	C(C(=O)O)OC1=NC(=C(C(=C1Cl)N)Cl)F	MEFQWPUMEMWTJP-UHFFFAOYSA-N
567	Flutolanil	175.45	47898	323.113	C17H16F3NO2	CC(C)OC1=CC=CC(=C1)NC(=O)C2=CC=CC=C2C(F)(F)F	PTCGDEVVHUXTMP-UHFFFAOYSA-N
568	Flutriafol	163.97	91727	301.103	C16H13F2N3O	C1=CC=C(C(=C1)C(CN2C=NC=N2)(C3=CC=C(C=C3)F)O)F	JWUCHKBSVLQQCO-UHFFFAOYSA-N
569	Formetanate	153.76	31099	221.116	C11H15N3O2	CNC(=O)OC1=CC=CC(=C1)N=CN(C)C	RMFNNCGOSPBBAD-UHFFFAOYSA-N
570	Furalaxyl	167.15	42504	301.131	C17H19NO4	CC1=C(C(=CC=C1)C)N(C(C)C(=O)OC)C(=O)C2=CC=CO2	CIEXPHRYOLIQQD-UHFFFAOYSA-N
571	Furathiocarb	190.73	47759	382.156	C18H26N2O5S	CCCCOC(=O)N(C)SN(C)C(=O)OC1=CC=CC2=C1OC(C2)(C)C	HAWJXYBZNNRMNO-UHFFFAOYSA-N
572	Gamithromycin	280.6	59364992	776.54	C40H76N2O12	CCCN1CC(C(C(C(OC(=O)C(C(C(C(C(CC1C)(C)O)OC2C(C(CC(O2)C)N(C)C)O)C)OC3CC(C(C(O3)C)O)(C)OC)C)CC)(C)O)O)C	VWAMTBXLZPEDQO-UZSBJOJWSA-N
573	Haloperidol	193.9	3559	375.14	C21H23ClFNO2	C1CN(CCC1(C2=CC=C(C=C2)Cl)O)CCCC(=O)C3=CC=C(C=C3)F	LNEPOXFFQSENCJ-UHFFFAOYSA-N
574	Haloxyfop	179.86	50895	361.033	C15H11ClF3NO4	CC(C(=O)O)OC1=CC=C(C=C1)OC2=C(C=C(C=N2)C(F)(F)F)Cl	GOCUAJYOYBLQRH-UHFFFAOYSA-N
575	Haloxyfop-2-ethoxyethyl	193.53	91743	433.09	C19H19ClF3NO5	CCOCCOC(=O)C(C)OC1=CC=C(C=C1)OC2=C(C=C(C=N2)C(F)(F)F)Cl	MIJLZGZLQLAQCM-UHFFFAOYSA-N
576	Heptenophos	144.04	62773	250.016	C9H12ClO4P	COP(=O)(OC)OC1=C(C2C1CC=C2)Cl	GBAWQJNHVWMTLU-UHFFFAOYSA-N
577	Hexaconazole	171.26	66461	313.075	C14H17Cl2N3O	CCCCC(CN1C=NC=N1)(C2=C(C=C(C=C2)Cl)Cl)O	STMIIPIFODONDC-UHFFFAOYSA-N
578	Hexaflumuron	188.22	91741	459.982	C16H8Cl2F6N2O3	C1=CC(=C(C(=C1)F)C(=O)NC(=O)NC2=CC(=C(C(=C2)Cl)OC(C(F)F)(F)F)Cl)F	RGNPBRKPHBKNKX-UHFFFAOYSA-N
579	Hexythiazox	183.83	13218777	352.101	C17H21ClN2O2S	CC1C(SC(=O)N1C(=O)NC2CCCCC2)C3=CC=C(C=C3)Cl	XGWIJUOSCAQSSV-XHDPSFHLSA-N
580	Hydroxymetronidazole	128.2	121858	187.059	C6H9N3O4	C1=C(N(C(=N1)CO)CCO)[N+](=O)[O-]	AEHPOYAOLCAMIU-UHFFFAOYSA-N
581	Hydroxythiabendazole	137.2	108227	217.031	C10H7N3OS	C1=CC2=C(C=C1O)NC(=N2)C3=CSC=N3	VNENJHUOPQAPAT-UHFFFAOYSA-N
582	Imazalil	164.99	37175	296.048	C14H14Cl2N2O	C=CCOC(CN1C=CN=C1)C2=C(C=C(C=C2)Cl)Cl	PZBPKYOVPCNPJY-UHFFFAOYSA-N
583	Imidacloprid	149.62	86287518	255.052	C9H10ClN5O2	C1CN(C(=N[N+](=O)[O-])N1)CC2=CN=C(C=C2)Cl	YWTYJOPNNQFBPC-UHFFFAOYSA-N
584	Indoprofen	166.4	3718	281.105	C17H15NO3	CC(C1=CC=C(C=C1)N2CC3=CC=CC=C3C2=O)C(=O)O	RJMIEHBSYVWVIN-UHFFFAOYSA-N
585	Indoxacarb	207.03	107720	527.071	C22H17ClF3N3O7	COC(=O)C12CC3=C(C1=NN(CO2)C(=O)N(C4=CC=C(C=C4)OC(F)(F)F)C(=O)OC)C=CC(=C3)Cl	VBCVPMMZEGZULK-NRFANRHFSA-N
586	Ipronidazole	126.1	26951	169.085	C7H11N3O2	CC(C)C1=NC=C(N1C)[N+](=O)[O-]	NTAFJUSDNOSFFY-UHFFFAOYSA-N
587	Isoproturon	150.75	36679	206.142	C12H18N2O	CC(C)C1=CC=C(C=C1)NC(=O)N(C)C	PUIYMUZLKQOUOZ-UHFFFAOYSA-N
588	Isoxaben	184.93	73672	332.174	C18H24N2O4	CCC(C)(CC)C1=NOC(=C1)NC(=O)C2=C(C=CC=C2OC)OC	PMHURSZHKKJGBM-UHFFFAOYSA-N
589	Josamycin	306.8	5282165	827.467	C42H69NO15	CC1CC=CC=CC(C(CC(C(C(C(CC(=O)O1)OC(=O)C)OC)OC2C(C(C(C(O2)C)OC3CC(C(C(O3)C)OC(=O)CC(C)C)(C)O)N(C)C)O)CC=O)C)O	XJSFLOJWULLJQS-NGVXBBESSA-N
590	Ketoprofen	155.4	3825	254.094	C16H14O3	CC(C1=CC(=CC=C1)C(=O)C2=CC=CC=C2)C(=O)O	DKYWVDODHFEZIM-UHFFFAOYSA-N
591	Levamisole	138.2	26879	204.072	C11H12N2S	C1CSC2=NC(CN21)C3=CC=CC=C3	HLFSDGLLUJUHTE-SNVBAGLBSA-N
592	Lincomycin	201.8	3000540	406.214	C18H34N2O6S	CCCC1CC(N(C1)C)C(=O)NC(C2C(C(C(C(O2)SC)O)O)O)C(C)O	OJMMVQQUTAEWLP-KIDUDLJLSA-N
593	Linuron	149.63	9502	248.012	C9H10Cl2N2O2	CN(C(=O)NC1=CC(=C(C=C1)Cl)Cl)OC	XKJMBINCVNINCA-UHFFFAOYSA-N
594	Lufenuron	198.53	71777	509.978	C17H8Cl2F8N2O3	C1=CC(=C(C(=C1)F)C(=O)NC(=O)NC2=CC(=C(C=C2Cl)OC(C(C(F)(F)F)F)(F)F)Cl)F	PWPJGUXAGUPAHP-UHFFFAOYSA-N
595	Mabuterol	168.4	3995	310.106	C13H18ClF3N2O	CC(C)(C)NCC(C1=CC(=C(C(=C1)Cl)N)C(F)(F)F)O	JSJCTEKTBOKRST-UHFFFAOYSA-N
596	Mandipropamid	195.15	11292824	411.124	C23H22ClNO4	COC1=C(C=CC(=C1)CCNC(=O)C(C2=CC=C(C=C2)Cl)OCC#C)OCC#C	KWLVWJPJKJMCSH-UHFFFAOYSA-N
597	Marbofloxacin	179.6	60651	362.139	C17H19FN4O4	CN1CCN(CC1)C2=C(C=C3C4=C2OCN(N4C=C(C3=O)C(=O)O)C)F	BPFYOAJNDMUVBL-UHFFFAOYSA-N
598	Mefenamic acid	150.5	4044	241.11	C15H15NO2	CC1=C(C(=CC=C1)NC2=CC=CC=C2C(=O)O)C	HYYBABOKPJLUIN-UHFFFAOYSA-N
599	Meloxicam	174.9	54677470	351.035	C14H13N3O4S2	CC1=CN=C(S1)NC(=O)C2=C(C3=CC=CC=C3S(=O)(=O)N2C)O	ZRVUJXDFFKFLMG-UHFFFAOYSA-N
600	Mepanipyrim	152.07	86296	223.111	C14H13N3	CC#CC1=NC(=NC(=C1)C)NC2=CC=CC=C2	CIFWZNRJIBNXRE-UHFFFAOYSA-N
601	Mesotrione	175.66	175967	339.041	C14H13NO7S	CS(=O)(=O)C1=CC(=C(C=C1)C(=O)C2C(=O)CCCC2=O)[N+](=O)[O-]	KPUREKXXPHOJQT-UHFFFAOYSA-N
602	Metalaxyl	159.96	42586	279.147	C15H21NO4	CC1=C(C(=CC=C1)C)N(C(C)C(=O)OC)C(=O)COC	ZQEIXNIJLIKNTD-UHFFFAOYSA-N
603	Metamitron	140.93	38854	202.085	C10H10N4O	CC1=NN=C(C(=O)N1N)C2=CC=CC=C2	VHCNQEUWZYOAEV-UHFFFAOYSA-N
604	Metconazole	168.62	86210	319.145	C17H22ClN3O	CC1(CCC(C1(CN2C=NC=N2)O)CC3=CC=C(C=C3)Cl)C	XWPZUHJBOLQNMN-UHFFFAOYSA-N
605	Methabenzthiazuron	142.47	29216	221.062	C10H11N3OS	CNC(=O)N(C)C1=NC2=CC=CC=C2S1	RRVIAQKBTUQODI-UHFFFAOYSA-N
606	Methylboldenone	177.3	92484175	300.209	C20H28O2	CC12CCC3C(C1CCC2OC)CCC4=CC(=O)C=CC34C	JOWOQGZMRGPIKL-RABCQHRBSA-N
607	Metobromuron	145.41	18290	258	C9H11BrN2O2	CN(C(=O)NC1=CC=C(C=C1)Br)OC	WLFDQEVORAMCIM-UHFFFAOYSA-N
608	Metolachlor	158.23	4169	283.134	C15H22ClNO2	CCC1=CC=CC(=C1N(C(C)COC)C(=O)CCl)C	WVQBLGZPHOPPFO-UHFFFAOYSA-N
609	Metribuzin	146.95	30479	214.089	C8H14N4OS	CC(C)(C)C1=NN=C(N(C1=O)N)SC	FOXFZRUHNHCZPX-UHFFFAOYSA-N
610	Metronidazole	124.2	4173	171.064	C6H9N3O3	CC1=NC=C(N1CCO)[N+](=O)[O-]	VAOCPAMSLUNLGC-UHFFFAOYSA-N
611	Monolinuron	142.9	15629	214.051	C9H11ClN2O2	CN(C(=O)NC1=CC=C(C=C1)Cl)OC	LKJPSUCKSLORMF-UHFFFAOYSA-N
612	Morantel	149.7	5353792	220.103	C12H16N2S	CC1=C(SC=C1)C=CC2=NCCCN2C	NVEPPWDVLBMNMB-SNAWJCMRSA-N
613	Nalidixic acid	141.4	4421	232.085	C12H12N2O3	CCN1C=C(C(=O)C2=C1N=C(C=C2)C)C(=O)O	MHWLWQUZZRMNGJ-UHFFFAOYSA-N
614	Naproxen	147.1	156391	230.094	C14H14O3	CC(C1=CC2=C(C=C1)C=C(C=C2)OC)C(=O)O	CMWTZPSULFXXJA-VIFPVBQESA-N
615	Niflumic acid	156.8	4488	282.062	C13H9F3N2O2	C1=CC(=CC(=C1)NC2=C(C=CC=N2)C(=O)O)C(F)(F)F	JZFPYUNJRRFVQU-UHFFFAOYSA-N
616	Nitenpyram	160.32	3034287	270.088	C11H15ClN4O2	CCN(CC1=CN=C(C=C1)Cl)C(=C[N+](=O)[O-])NC	CFRPSFYHXJZSBI-DHZHZOJOSA-N
617	Norfloxacine	171	4539	319.133	C16H18FN3O3	CCN1C=C(C(=O)C2=CC(=C(C=C21)N3CCNCC3)F)C(=O)O	OGJPXUAPXNRGGI-UHFFFAOYSA-N
618	Novaluron	196.35	93541	492.012	C17H9ClF8N2O4	C1=CC(=C(C(=C1)F)C(=O)NC(=O)NC2=CC(=C(C=C2)OC(C(OC(F)(F)F)F)(F)F)Cl)F	NJPPVKZQTLUDBO-UHFFFAOYSA-N
619	Omethoate	134.62	14210	213.022	C5H12NO4PS	CNC(=O)CSP(=O)(OC)OC	PZXOQEXFMJCDPG-UHFFFAOYSA-N
620	Oxadiazon	182.17	29732	344.069	C15H18Cl2N2O3	CC(C)OC1=C(C=C(C(=C1)N2C(=O)OC(=N2)C(C)(C)C)Cl)Cl	CHNUNORXWHYHNE-UHFFFAOYSA-N
621	Oxolinic acid	147.8	4628	261.064	C13H11NO5	CCN1C=C(C(=O)C2=CC3=C(C=C21)OCO3)C(=O)O	KYGZCKSPAKDVKC-UHFFFAOYSA-N
622	Oxytetracycline	202.3	54675779	460.148	C22H24N2O9	CC1(C2C(C3C(C(=O)C(=C(C3(C(=O)C2=C(C4=C1C=CC=C4O)O)O)O)C(=O)N)N(C)C)O)O	OWFJMIVZYSDULZ-PXOLEDIWSA-N
623	Paclobutrazol	168.73	158076	293.129	C15H20ClN3O	CC(C)(C)C(C(CC1=CC=C(C=C1)Cl)N2C=NC=N2)O	RMOGWMIKYWRTKW-KGLIPLIRSA-N
624	Paraoxon-ethyl	156.76	9395	275.056	C10H14NO6P	CCOP(=O)(OCC)OC1=CC=C(C=C1)[N+](=O)[O-]	WYMSBXTXOHUIGT-UHFFFAOYSA-N
625	Pencycuron	179.71	91692	328.134	C19H21ClN2O	C1CCC(C1)N(CC2=CC=C(C=C2)Cl)C(=O)NC3=CC=CC=C3	OGYFATSSENRIKG-UHFFFAOYSA-N
626	Picoxystrobin	177.5	11285653	367.103	C18H16F3NO4	COC=C(C1=CC=CC=C1COC2=CC=CC(=N2)C(F)(F)F)C(=O)OC	IBSNKSODLGJUMQ-SDNWHVSQSA-N
627	Pirimicarb	154.68	31645	238.143	C11H18N4O2	CC1=C(N=C(N=C1OC(=O)N(C)C)N(C)C)C	YFGYUFNIOHWBOB-UHFFFAOYSA-N
628	Piroxicam	170.9	54676228	331.063	C15H13N3O4S	CN1C(=C(C2=CC=CC=C2S1(=O)=O)O)C(=O)NC3=CC=CC=N3	QYSPLQLAKJAUJT-UHFFFAOYSA-N
629	Prednisone	180.1	5865	358.178	C21H26O5	CC12CC(=O)C3C(C1CCC2(C(=O)CO)O)CCC4=CC(=O)C=CC34C	XOFYZVNMUHMLCC-ZPOLXVRWSA-N
630	Procaterol	168	4916	290.163	C16H22N2O3	CCC(C(C1=C2C=CC(=O)NC2=C(C=C1)O)O)NC(C)C	FKNXQNWAXFXVNW-UHFFFAOYSA-N
631	Prochloraz	161.68	73665	375.031	C15H16Cl3N3O2	CCCN(CCOC1=C(C=C(C=C1Cl)Cl)Cl)C(=O)N2C=CN=C2	TVLSRXXIMLFWEO-UHFFFAOYSA-N
632	Propachlor	142.07	4931	211.076	C11H14ClNO	CC(C)N(C1=CC=CC=C1)C(=O)CCl	MFOUDYKPLGXPGO-UHFFFAOYSA-N
633	Propionylpromazine	182.8	24352	340.161	C20H24N2OS	CCC(=O)C1=CC2=C(C=C1)SC3=CC=CC=C3N2CCCN(C)C	ZQTVCQIJTREKSP-UHFFFAOYSA-N
634	Propyphenazone	150	3778	230.142	C14H18N2O	CC1=C(C(=O)N(N1C)C2=CC=CC=C2)C(C)C	PXWLVJLKJGVOKE-UHFFFAOYSA-N
635	Proquinazid	169.35	11057771	372.033	C14H17IN2O2	CCCN1C(=O)C2=C(C=CC(=C2)I)N=C1OCCC	FLVBXVXXXMLMOX-UHFFFAOYSA-N
636	Prosulfocarb	156.95	62020	251.134	C14H21NOS	CCCN(CCC)C(=O)SCC1=CC=CC=C1	NQLVQOSNDJXLKG-UHFFFAOYSA-N
637	Prosulfuron	187.01	91751	419.088	C15H16F3N5O4S	CC1=NC(=NC(=N1)OC)NC(=O)NS(=O)(=O)C2=CC=CC=C2CCC(F)(F)F	LTUNNEGNEKBSEH-UHFFFAOYSA-N
638	Pymetrozine	150.71	9576037	217.096	C10H11N5O	CC1=NNC(=O)N(C1)N=CC2=CN=CC=C2	QHMTXANCGGJZRX-WUXMJOGZSA-N
639	Pyraclostrobin	183.19	6422843	387.099	C19H18ClN3O4	COC(=O)N(C1=CC=CC=C1COC2=NN(C=C2)C3=CC=C(C=C3)Cl)OC	HZRSNVGNWUDEFX-UHFFFAOYSA-N
640	Pyrantel	143	708857	206.088	C11H14N2S	CN1CCCN=C1C=CC2=CC=CS2	YSAUAVHXTIETRK-AATRIKPKSA-N
641	Pyridate	199.9	41463	378.117	C19H23ClN2O2S	CCCCCCCCSC(=O)OC1=CC(=NN=C1C2=CC=CC=C2)Cl	JTZCTMAVMHRNTR-UHFFFAOYSA-N
642	Pyrimethanil	142.95	91650	199.111	C12H13N3	CC1=CC(=NC(=N1)NC2=CC=CC=C2)C	ZLIBICFPKPWGIZ-UHFFFAOYSA-N
643	Pyriproxifen	182.76	91753	321.136	C20H19NO3	CC(COC1=CC=C(C=C1)OC2=CC=CC=C2)OC3=CC=CC=N3	NHDHVHZZCFYRSB-UHFFFAOYSA-N
644	Quinalphos	165.1	26124	298.054	C12H15N2O3PS	CCOP(=S)(OCC)OC1=NC2=CC=CC=C2N=C1	JYQUHIFYBATCCY-UHFFFAOYSA-N
645	Quinclorac	139.54	91739	240.97	C10H5Cl2NO2	C1=CC(=C(C2=NC=C(C=C21)Cl)C(=O)O)Cl	FFSSWMQPCJRCRV-UHFFFAOYSA-N
646	Ractopamine	168.9	56052	301.168	C18H23NO3	CC(CCC1=CC=C(C=C1)O)NCC(C2=CC=C(C=C2)O)O	YJQZYXCXBBCEAQ-UHFFFAOYSA-N
647	Rebaudioside A	299.48	6918840	966.431	C44H70O23	CC12CCCC(C1CCC34C2CCC(C3)(C(=C)C4)OC5C(C(C(C(O5)CO)O)OC6C(C(C(C(O6)CO)O)O)O)OC7C(C(C(C(O7)CO)O)O)O)(C)C(=O)OC8C(C(C(C(O8)CO)O)O)O	HELXLJCILKEWJH-NCGAPWICSA-N
648	Rebaudioside B	261.19	21593623	804.378	C38H60O18	CC12CCCC(C1CCC34C2CCC(C3)(C(=C)C4)OC5C(C(C(C(O5)CO)O)OC6C(C(C(C(O6)CO)O)O)O)OC7C(C(C(C(O7)CO)O)O)O)(C)C(=O)O	DRSKVOAJKLUMCL-MMUIXFKXSA-N
649	Rebaudioside C	299.49	60208888	950.436	C44H70O22	CC1C(C(C(C(O1)OC2C(C(C(OC2OC34CCC5C6(CCCC(C6CCC5(C3)CC4=C)(C)C(=O)OC7C(C(C(C(O7)CO)O)O)O)C)CO)O)OC8C(C(C(C(O8)CO)O)O)O)O)O)O	QSRAJVGDWKFOGU-WBXIDTKBSA-N
650	Rebaudioside E	289.2	72710721	966.431	C44H70O23	CC12CCCC(C1CCC34C2CCC(C3)(C(=C)C4)OC5C(C(C(C(O5)CO)O)O)OC6C(C(C(C(O6)CO)O)O)O)(C)C(=O)OC7C(C(C(C(O7)CO)O)O)OC8C(C(C(C(O8)CO)O)O)O	RLLCWNUIHGPAJY-SFUUMPFESA-N
651	Rebaudioside F	293.18	72941817	936.42	C43H68O22	CC12CCCC(C1CCC34C2CCC(C3)(C(=C)C4)OC5C(C(C(C(O5)CO)O)OC6C(C(C(C(O6)CO)O)O)O)OC7C(C(C(CO7)O)O)O)(C)C(=O)OC8C(C(C(C(O8)CO)O)O)O	HYLAUKAHEAUVFE-AVBZULRRSA-N
652	Ritodrine	165.8	33572	287.152	C17H21NO3	CC(C(C1=CC=C(C=C1)O)O)NCCC2=CC=C(C=C2)O	IOVGROKTTNBUGK-SJCJKPOMSA-N
653	Ronidazole	131.6	5094	200.055	C6H8N4O4	CN1C(=CN=C1COC(=O)N)[N+](=O)[O-]	PQFRTXSWDXZRRS-UHFFFAOYSA-N
654	Rotenone	195.01	6758	394.142	C23H22O6	CC(=C)C1CC2=C(O1)C=CC3=C2OC4COC5=CC(=C(C=C5C4C3=O)OC)OC	JUVIOZPCNVVQFO-HBGVWJBISA-N
655	Rubusoside	241.31	24721373	642.325	C32H50O13	CC12CCCC(C1CCC34C2CCC(C3)(C(=C)C4)OC5C(C(C(C(O5)CO)O)O)O)(C)C(=O)OC6C(C(C(C(O6)CO)O)O)O	YWPVROCHNBYFTP-OSHKXICASA-N
656	Salbutamol	158.3	2083	239.152	C13H21NO3	CC(C)(C)NCC(C1=CC(=C(C=C1)O)CO)O	NDAUXUAQIAJITI-UHFFFAOYSA-N
657	Sarafloxacine	202	56208	385.124	C20H17F2N3O3	C1CN(CCN1)C2=C(C=C3C(=C2)N(C=C(C3=O)C(=O)O)C4=CC=C(C=C4)F)F	XBHBWNFJWIASRO-UHFFFAOYSA-N
658	Simazine	142.09	5216	201.078	C7H12ClN5	CCNC1=NC(=NC(=N1)Cl)NCC	ODCWYMIRDDJXKW-UHFFFAOYSA-N
659	Spirotetramat	189.99	9969573	373.189	C21H27NO5	CCOC(=O)OC1=C(C(=O)NC12CCC(CC2)OC)C3=C(C=CC(=C3)C)C	CLSVJBIHYWPGQY-UHFFFAOYSA-N
660	Stanozolol	185.2	25249	328.251	C21H32N2O	CC12CCC3C(C1CCC2(C)O)CCC4C3(CC5=C(C4)NN=C5)C	LKAJKIOFIWVMDJ-IYRCEVNGSA-N
661	Steviol	173.38	452967	318.219	C20H30O3	CC12CCCC(C1CCC34C2CCC(C3)(C(=C)C4)O)(C)C(=O)O	QFVOYBUQQBFCRH-VQSWZGCSSA-N
662	Steviolbioside	235.78	16401639	642.325	C32H50O13	CC12CCCC(C1CCC34C2CCC(C3)(C(=C)C4)OC5C(C(C(C(O5)CO)O)O)OC6C(C(C(C(O6)CO)O)O)O)(C)C(=O)O	OMHUCGDTACNQEX-OSHKXICASA-N
663	Stevioside	269.64	442089	804.378	C38H60O18	CC12CCCC(C1CCC34C2CCC(C3)(C(=C)C4)OC5C(C(C(C(O5)CO)O)O)OC6C(C(C(C(O6)CO)O)O)O)(C)C(=O)OC7C(C(C(C(O7)CO)O)O)O	UEDUENGHJMELGK-HYDKPPNVSA-N
664	Sulfachloropyridazine	156.9	6634	284.013	C10H9ClN4O2S	C1=CC(=CC=C1N)S(=O)(=O)NC2=NN=C(C=C2)Cl	XOXHILFPRYWFOD-UHFFFAOYSA-N
665	Sulfadiazine	148.7	5215	250.052	C10H10N4O2S	C1=CN=C(N=C1)NS(=O)(=O)C2=CC=C(C=C2)N	SEEPANYCNGTZFQ-UHFFFAOYSA-N
666	Sulfadimethoxine	166	5323	310.074	C12H14N4O4S	COC1=NC(=NC(=C1)NS(=O)(=O)C2=CC=C(C=C2)N)OC	ZZORFUFYDOWNEF-UHFFFAOYSA-N
667	Sulfadimidine	159.7	5327	278.084	C12H14N4O2S	CC1=CC(=NC(=N1)NS(=O)(=O)C2=CC=C(C=C2)N)C	ASWVTGNCAZCNNR-UHFFFAOYSA-N
668	Sulfadoxine	166.6	17134	310.074	C12H14N4O4S	COC1=C(N=CN=C1OC)NS(=O)(=O)C2=CC=C(C=C2)N	PJSFRIWCGOHTNF-UHFFFAOYSA-N
669	Sulfamerazine	154.8	5325	264.068	C11H12N4O2S	CC1=NC(=NC=C1)NS(=O)(=O)C2=CC=C(C=C2)N	QPPBRPIAZZHUNT-UHFFFAOYSA-N
670	Sulfamethizole	152.2	5328	270.025	C9H10N4O2S2	CC1=NN=C(S1)NS(=O)(=O)C2=CC=C(C=C2)N	VACCAVUAMIDAGB-UHFFFAOYSA-N
671	Sulfamethoxazole	146.3	5329	253.052	C10H11N3O3S	CC1=CC(=NO1)NS(=O)(=O)C2=CC=C(C=C2)N	JLKIGFTWXXRPMT-UHFFFAOYSA-N
672	Sulfapyridine	142.3	5336	249.057	C11H11N3O2S	C1=CC=NC(=C1)NS(=O)(=O)C2=CC=C(C=C2)N	GECHUMIMRBOMGK-UHFFFAOYSA-N
673	Sulfaquinoxaline	164.8	5338	300.068	C14H12N4O2S	C1=CC=C2C(=C1)N=CC(=N2)NS(=O)(=O)C3=CC=C(C=C3)N	NHZLNPMOSADWGC-UHFFFAOYSA-N
674	Sulfathiazole	148.2	5340	255.014	C9H9N3O2S2	C1=CC(=CC=C1N)S(=O)(=O)NC2=NC=CS2	JNMRHUJNCSQMMB-UHFFFAOYSA-N
675	Sulfentrazone	173.63	86369	385.982	C11H10Cl2F2N4O3S	CC1=NN(C(=O)N1C(F)F)C2=C(C=C(C(=C2)NS(=O)(=O)C)Cl)Cl	OORLZFUTLGXMEF-UHFFFAOYSA-N
676	Sulfisoxazole	157.4	5344	267.068	C11H13N3O3S	CC1=C(ON=C1C)NS(=O)(=O)C2=CC=C(C=C2)N	NHUHCSRWZMLRLA-UHFFFAOYSA-N
677	Tebuconazole	167.37	86102	307.145	C16H22ClN3O	CC(C)(C)C(CCC1=CC=C(C=C1)Cl)(CN2C=NC=N2)O	PXMNMQRDXWABCY-UHFFFAOYSA-N
678	Tebufenpyrad	191.25	86354	333.161	C18H24ClN3O	CCC1=NN(C(=C1Cl)C(=O)NCC2=CC=C(C=C2)C(C)(C)C)C	ZZYSLNWGKKDOML-UHFFFAOYSA-N
679	Teflubenzuron	171.81	91734	379.974	C14H6Cl2F4N2O2	C1=CC(=C(C(=C1)F)C(=O)NC(=O)NC2=CC(=C(C(=C2F)Cl)F)Cl)F	CJDWRQLODFKPEL-UHFFFAOYSA-N
680	Tepraloxydim	184.74	135585373	341.139	C17H24ClNO4	CCC(=NOCC=CCl)C1=C(CC(CC1=O)C2CCOCC2)O	IOYNQIMAUDJVEI-BMVIKAAMSA-N
681	Terbufos-sulfone	172.88	41718	320.034	C9H21O4PS3	CCOP(=S)(OCC)SCS(=O)(=O)C(C)(C)C	DWZSTEUTHNUVQD-UHFFFAOYSA-N
682	Terbuthylazine	153.48	22206	229.109	C9H16ClN5	CCNC1=NC(=NC(=N1)Cl)NC(C)(C)C	FZXISNSWEXTPMF-UHFFFAOYSA-N
683	Tetraconazole	174.34	80277	371.022	C13H11Cl2F4N3O	C1=CC(=C(C=C1Cl)Cl)C(CN2C=NC=N2)COC(C(F)F)(F)F	LQDARGUHUSPFNL-UHFFFAOYSA-N
684	Tetracycline	197.3	54675776	444.153	C22H24N2O8	CC1(C2CC3C(C(=O)C(=C(C3(C(=O)C2=C(C4=C1C=CC=C4O)O)O)O)C(=O)N)N(C)C)O	NWXMGUDVXFXRIG-WESIUVDSSA-N
685	Thiabendazole	136.19	5430	201.036	C10H7N3S	C1=CC=C2C(=C1)NC(=N2)C3=CSC=N3	WJCNZQLZVWNLKY-UHFFFAOYSA-N
686	Thiacloprid	154.84	115224	252.024	C10H9ClN4S	C1CSC(=NC#N)N1CC2=CN=C(C=C2)Cl	HOKKPVIRMVDYPB-UHFFFAOYSA-N
687	Thiophanate-methyl	174.24	3032791	342.046	C12H14N4O4S2	COC(=O)NC(=S)NC1=CC=CC=C1NC(=S)NC(=O)OC	QGHREAKMXXNCOA-UHFFFAOYSA-N
688	Tiamulin	218.9	656958	493.323	C28H47NO4S	CCN(CC)CCSCC(=O)OC1CC(C(C(C23CCC(C1(C2C(=O)CC3)C)C)C)O)(C)C=C	UURAUHCOJAIIRQ-QGLSALSOSA-N
689	Tolfenamic acid	153.7	610479	261.056	C14H12ClNO2	CC1=C(C=CC=C1Cl)NC2=CC=CC=C2C(=O)O	YEZNLOUZAIOMLT-UHFFFAOYSA-N
690	Tolmetin	156.7	5509	257.105	C15H15NO3	CC1=CC=C(C=C1)C(=O)C2=CC=C(N2C)CC(=O)O	UPSPUYADGBWSHF-UHFFFAOYSA-N
691	Trichlorfon	136.12	5853	255.923	C4H8Cl3O4P	COP(=O)(C(C(Cl)(Cl)Cl)O)OC	NFACJZMKEDPNKN-UHFFFAOYSA-N
692	Triflumuron	169.88	47445	358.033	C15H10ClF3N2O3	C1=CC=C(C(=C1)C(=O)NC(=O)NC2=CC=C(C=C2)OC(F)(F)F)Cl	XAIPTRIXGHTTNT-UHFFFAOYSA-N
693	Trinexapac-ethyl	152.92	92421	252.1	C13H16O5	CCOC(=O)C1CC(=O)C(=C(C2CC2)O)C(=O)C1	RVKCCVTVZORVGD-UHFFFAOYSA-N
694	Triticonazole	179.18	6537961	317.129	C17H20ClN3O	CC1(CCC(=CC2=CC=C(C=C2)Cl)C1(CN3C=NC=N3)O)C	PPDBOQMNKNNODG-NTEUORMPSA-N
695	Tulathromycin	286.4	9832301	805.566	C41H79N3O12	CCCNCC1(C(OC(CC1(C)OC)OC2C(C(C(CC(CNC(C(C(C(OC(=O)C2C)CC)(C)O)O)C)C)(C)O)OC3C(C(CC(O3)C)N(C)C)O)C)C)O	GUARTUJKFNAVIK-QPTWMBCESA-N
696	Tylosine	332.4	5280440	915.519	C46H77NO17	CCC1C(C=C(C=CC(=O)C(CC(C(C(C(CC(=O)O1)O)C)OC2C(C(C(C(O2)C)OC3CC(C(C(O3)C)O)(C)O)N(C)C)O)CC=O)C)C)COC4C(C(C(C(O4)C)O)OC)OC	WBPYTXDJUQJLPQ-VMXQISHHSA-N
697	Valnemulin	233.3	9850878	564.36	C31H52N2O5S	CC1CCC23CCC(=O)C2C1(C(CC(C(C3C)O)(C)C=C)OC(=O)CSC(C)(C)CNC(=O)C(C(C)C)N)C	LLYYNOVSVPBRGV-MVNKZKPCSA-N
698	10,11-Epoxycarbamazepine	151.47	2555	252.09	C15H12N2O2	C1=CC=C2C(=C1)C3C(O3)C4=CC=CC=C4N2C(=O)N	ZRWWEEVEIOGMMT-UHFFFAOYSA-N
699	11 ketotestosterone	173.68	5282365	302.188	C19H26O3	CC12CCC(=O)C=C1CCC3C2C(=O)CC4(C3CCC4O)C	WTPMRQZHJLJSBO-XQALERBDSA-N
700	11-Deoxycortisol	187.2	440707	346.214	C21H30O4	CC12CCC(=O)C=C1CCC3C2CCC4(C3CCC4(C(=O)CO)O)C	WHBHBVVOGNECLV-OBQKJFGGSA-N
701	11beta-Hydroxy-4-androstene-3,17-dione	173.68	94141	302.188	C19H26O3	CC12CCC(=O)C=C1CCC3C2C(CC4(C3CCC4=O)C)O	WSCUHXPGYUMQEX-KCZNZURUSA-N
702	17-alpha, 20-beta-dihydroxypreg-4-en-3-one	183.46	440368	332.235	C21H32O3	CC(C1(CCC2C1(CCC3C2CCC4=CC(=O)CCC34C)C)O)O	MASCESDECGBIBB-HNXXTFFGSA-N
703	17alpha-Boldenone	169.32	11875853	286.193	C19H26O2	CC12CCC3C(C1CCC2O)CCC4=CC(=O)C=CC34C	RSIHSRDYCUFFLA-KZYORJDKSA-N
704	17beta-Boldenone	171.76	13308	286.193	C19H26O2	CC12CCC3C(C1CCC2O)CCC4=CC(=O)C=CC34C	RSIHSRDYCUFFLA-DYKIIFRCSA-N
705	1R, 2S (-)-Ephedrine	137.61	6922965	166.123	C10H16NO+	CC(C(C1=CC=CC=C1)O)[NH2+]C	KWGRBVOPPLSCSI-WPRPVWTQSA-O
706	Fluoroketamine	146.27	13771618	221.122	C13H16FNO	CNC1(CCCCC1=O)C2=CC=CC=C2F	PHFAGYYTDLITTB-UHFFFAOYSA-N
707	2-hydroxy-terbuthylazine	153.11	135495928	211.143	C9H17N5O	CCNC1=NC(=O)NC(=N1)NC(C)(C)C	OYTCZOJKXCTBHG-UHFFFAOYSA-N
708	2-Hydroxyatrazine	147.71	135398733	197.128	C8H15N5O	CCNC1=NC(=O)NC(=N1)NC(C)C	NFMIMWNQWAWNDW-UHFFFAOYSA-N
709	2-Hydroxysimazine	141.28	135408659	183.112	C7H13N5O	CCNC1=NC(=NC(=O)N1)NCC	YQIXRXMOJFQVBV-UHFFFAOYSA-N
710	2-thiouracil	119.87	1269845	128.004	C4H4N2OS	C1=CNC(=S)NC1=O	ZEMGGZBWXRYJHK-UHFFFAOYSA-N
711	25-B-NBOMe	180.13	9977044	379.078	C18H22BrNO3	COC1=CC=CC=C1CNCCC2=CC(=C(C=C2OC)Br)OC	SUXGNJVVBGJEFB-UHFFFAOYSA-N
712	25-C-NBOMe	178.69	46856354	335.129	C18H22ClNO3	COC1=CC=CC=C1CNCCC2=CC(=C(C=C2OC)Cl)OC	FJFPOGCVVLUYAQ-UHFFFAOYSA-N
713	25-I-NBOMe	182.56	10251906	427.064	C18H22INO3	COC1=CC=CC=C1CNCCC2=CC(=C(C=C2OC)I)OC	ZFUOLNAKPBFDIJ-UHFFFAOYSA-N
714	25I-NBF	179.1	57469209	415.044	C17H19FINO2	COC1=CC(=C(C=C1CCNCC2=CC=CC=C2F)OC)I	LPBKNBHMWRBPHT-UHFFFAOYSA-N
715	3-Fluoroethamphetamine	140.14	57458869	181.127	C11H16FN	CCNC(C)CC1=CC(=CC=C1)F	CKPWHLGHHXSVJI-UHFFFAOYSA-N
716	3-Hydroxyphenazepam	167.98	125820	363.961	C15H10BrClN2O2	C1=CC=C(C(=C1)C2=NC(C(=O)NC3=C2C=C(C=C3)Br)O)Cl	KRJKJUWAZOWXNV-UHFFFAOYSA-N
717	3-Methylethcathinone	147.79	91696119	191.131	C12H17NO	CCNC(C)C(=O)C1=CC=CC(=C1)C	GEKLDGQKEZAPFZ-UHFFFAOYSA-N
718	3-methoxymethcathinone	146.18	82281626	193.11	C11H15NO2	CC(C(=O)C1=CC(=CC=C1)OC)NC	VAVRRUJYUFACKA-UHFFFAOYSA-N
719	3-methylmethcathinone	143.44	71741532	177.115	C11H15NO	CC1=CC(=CC=C1)C(=O)C(C)NC	QDNXSIYWHYGMCD-UHFFFAOYSA-N
720	3,4-dimethoxy-alpha-PVP	176.32	11493035	291.183	C17H25NO3	CCCC(C(=O)C1=CC(=C(C=C1)OC)OC)N2CCCC2	AGRVUDWDZKZCAA-UHFFFAOYSA-N
721	3,4-Dimethylmethcathinone	149.27	52988261	191.131	C12H17NO	CC1=C(C=C(C=C1)C(=O)C(C)NC)C	IBZRXTVDTGVBIS-UHFFFAOYSA-N
722	4-Acetamidoantipyrin	154.06	65743	245.116	C13H15N3O2	CC1=C(C(=O)N(N1C)C2=CC=CC=C2)NC(=O)C	OIAGWXKSCXPNNZ-UHFFFAOYSA-N
723	4-Aminoantipyrine	142.48	2151	203.106	C11H13N3O	CC1=C(C(=O)N(N1C)C2=CC=CC=C2)N	RLFWWDJHLFCNIJ-UHFFFAOYSA-N
724	4-Androstene-3,17-dione	172.5	6128	286.193	C19H26O2	CC12CCC(=O)C=C1CCC3C2CCC4(C3CCC4=O)C	AEMFNILZOJDQLW-QAGGRKNESA-N
725	4-chloro-N-ethyl-Pentedrone	157.38	137331638	239.108	C13H18ClNO	CCCC(C(=O)C1=CC=C(C=C1)Cl)NCC	LLMFEBDJULISOC-UHFFFAOYSA-N
726	4-chloro-alpha-PPP	154.4	43227582	237.092	C13H16ClNO	CC(C(=O)C1=CC=C(C=C1)Cl)N2CCCC2	ULRSISQFKHWZNP-UHFFFAOYSA-N
727	4-Cl-PVP (4-Chloro-alpha-pyrrolidinovalerophenone)	164.21	69245309	265.123	C15H20ClNO	CCCC(C(=O)C1=CC=C(C=C1)Cl)N2CCCC2	NIGBFBTVONRYQN-UHFFFAOYSA-N
728	4-F-PHP (4-Fluoro-alpha-pyrrolidinohexiophenone)	164.16	132989300	263.169	C16H22FNO	CCCCC(C(=O)C1=CC=C(C=C1)F)N2CCCC2	BCJXLSGKMNRRKO-UHFFFAOYSA-N
729	4-Fluoro-IPV (4-fluoro-N-Isopropyl-Pentedrone)	157.16	132989293	237.153	C14H20FNO	CCCC(C(=O)C1=CC=C(C=C1)F)NC(C)C	OWNVSTVTZITAOJ-UHFFFAOYSA-N
730	4-fluoro-N-ethyl-Pentedrone	152.02	129844564	223.137	C13H18FNO	CCCC(C(=O)C1=CC=C(C=C1)F)NCC	LLAXCQLLQTXLNT-UHFFFAOYSA-N
731	4-Fluoro-Pentedrone	148.41	132278123	209.122	C12H16FNO	CCCC(C(=O)C1=CC=C(C=C1)F)NC	QBFXBDUCRNGHSA-UHFFFAOYSA-N
732	4-fluoromethcathinone	139.33	49853406	181.09	C10H12FNO	CC(C(=O)C1=CC=C(C=C1)F)NC	MWKQPIROPJSFRI-UHFFFAOYSA-N
733	4-FMA (4-Fluoromethamphetamine)	137.11	11745017	167.111	C10H14FN	CC(CC1=CC=C(C=C1)F)NC	YCWZPIHKUYZTFM-UHFFFAOYSA-N
734	4-formylaminoantipyrine	147.56	72666	231.101	C12H13N3O2	CC1=C(C(=O)N(N1C)C2=CC=CC=C2)NC=O	WSJBSKRPKADYRQ-UHFFFAOYSA-N
735	4-Hydroxy omeprazole sulfide	174.93	54055259	315.104	C16H17N3O2S	CC1=CNC(=C(C1=O)C)CSC2=NC3=C(N2)C=C(C=C3)OC	LVUFHVGKGMRSQW-UHFFFAOYSA-N
736	4-MEAP (4-Methyl-N-ethyl-Pentedrone)	155.95	205601	219.162	C14H21NO	CCCC(C(=O)C1=CC=C(C=C1)C)NCC	IKIANZXWCBSIGA-UHFFFAOYSA-N
737	4-Meo-BF (4-Methoxybutyrfentanyl)	197.91	118796493	380.246	C24H32N2O2	CCCC(=O)N(C1CCN(CC1)CCC2=CC=CC=C2)C3=CC=C(C=C3)OC	FNVSEQCPMXWQKG-UHFFFAOYSA-N
738	4-MeO-PV9 (4-methoxy alpha-pyrrolidinoctiophenone)	183.43	102144585	303.22	C19H29NO2	CCCCCCC(C(=O)C1=CC=C(C=C1)OC)N2CCCC2	TVTBLEFOUUDRBK-UHFFFAOYSA-N
739	4-methoxy-N,N-Dimethylcathinone	149.44	43794763	207.126	C12H17NO2	CC(C(=O)C1=CC=C(C=C1)OC)N(C)C	LODCRGDBFNUJIZ-UHFFFAOYSA-N
740	4-methylethcathinone	146.45	52988259	191.131	C12H17NO	CCNC(C)C(=O)C1=CC=C(C=C1)C	ZOXZWYWOECCBSH-UHFFFAOYSA-N
741	4'-MePPP	152.79	6430745	217.147	C14H19NO	CC1=CC=C(C=C1)C(=O)C(C)N2CCCC2	APSJUNFBAXIXLK-UHFFFAOYSA-N
742	5-Fluoro-ABICA	189.3	118796498	347.201	C19H26FN3O2	CC(C)C(C(=O)N)NC(=O)C1=CN(C2=CC=CC=C21)CCCCCF	GQYZBLMAONPUNX-KRWDZBQOSA-N
743	5-Hydroxyomeprazole	184.09	119560	361.11	C17H19N3O4S	CC1=C(C(=CN=C1CS(=O)C2=NC3=C(N2)C=C(C=C3)OC)CO)OC	CMZHQFXXAAIBKE-UHFFFAOYSA-N
744	5-MDPHP (3',4'-Methylenedioxy-alpha-pyrrolidinohexiophenone)	172.65	119057580	289.168	C17H23NO3	CCCCC(C(=O)C1=CC2=C(C=C1)OCO2)N3CCCC3	OBLFRFGUZZRECT-UHFFFAOYSA-N
745	5-MeO-MiPT	158.29	2763156	246.173	C15H22N2O	CC(C)N(C)CCC1=CNC2=C1C=C(C=C2)OC	HEDOODBJFVUQMS-UHFFFAOYSA-N
746	5-PPDi (3',4'-trimethylene-alpha-Pyrrolidinobutiophenone)	167.78	132989234	257.178	C17H23NO	CCC(C(=O)C1=CC2=C(CCC2)C=C1)N3CCCC3	HLBROWUOAAQHCM-UHFFFAOYSA-N
747	5F-AB-PINACA	183.95	91936927	348.196	C18H25FN4O2	CC(C)C(C(=O)N)NC(=O)C1=NN(C2=CC=CC=C21)CCCCCF	WCBYXIBEPFZUBG-HNNXBMFYSA-N
748	5F-APP-PICA (PX-1)	197.62	139593360	395.201	C23H26FN3O2	C1=CC=C(C=C1)CC(C(=O)N)NC(=O)C2=CN(C3=CC=CC=C32)CCCCCF	DDVANTXQCRMRFF-UHFFFAOYSA-N
749	5F-MDMB-PINACA (5F-ADB)	192.35	119025633	377.211	C20H28FN3O3	CC(C)(C)C(C(=O)OC)NC(=O)C1=NN(C2=CC=CC=C21)CCCCCF	PWEKNGSNNAKWBL-KRWDZBQOSA-N
750	6-Acetil Codeina	178.98	5486550	341.163	C20H23NO4	CC(=O)OC1C=CC2C3CC4=C5C2(C1OC5=C(C=C4)OC)CCN3C	MFXFQKMUCYHPFQ-BKRJIHRRSA-N
751	6-EAPB (N-ethyl (6-(2-aminopropyl)benzofuran))	147.07	102336590	203.131	C13H17NO	CCNC(C)CC1=CC2=C(C=C1)OC=C2	ZBZDDOARNPAMSP-UHFFFAOYSA-N
752	6-MAPB (N-methyl (6-(2-aminopropyl)benzofuran))	144.42	102336592	189.115	C12H15NO	CC(CC1=CC2=C(C=C1)OC=C2)NC	ZOVRTIPCNFERHY-UHFFFAOYSA-N
753	6-MBPB ((N-methyl (6-(2-aminobutyl)benzofuran))	150.27	139033209	203.131	C13H17NO	CCC(CC1=CC2=C(C=C1)OC=C2)NC	CTEZPBCLIKEASW-UHFFFAOYSA-N
754	6-Acetylmorphine	175.44	5462507	327.147	C19H21NO4	CC(=O)OC1C=CC2C3CC4=C5C2(C1OC5=C(C=C4)O)CCN3C	JJGYGPZNTOPXGV-SSTWWWIQSA-N
755	AB-CHMINACA Metabolite 2	195.19	74951976	357.205	C20H27N3O3	CC(C)C(C(=O)O)NC(=O)C1=NN(C2=CC=CC=C21)CC3CCCCC3	FWDOPMKLKXLVEL-UHFFFAOYSA-N
756	Acepromazine	176.22	6077	326.145	C19H22N2OS	CC(=O)C1=CC2=C(C=C1)SC3=CC=CC=C3N2CCCN(C)C	NOSIYYJFMPDDSA-UHFFFAOYSA-N
757	Acetaminophen	130.56	1983	151.063	C8H9NO2	CC(=O)NC1=CC=C(C=C1)O	RZVAJINKPMORJF-UHFFFAOYSA-N
758	Acetamiprid	152.21	213021	222.067	C10H11ClN4	CC(=NC#N)N(C)CC1=CN=C(C=C1)Cl	WCXDHFDTOYPNIE-UHFFFAOYSA-N
759	Adrenosterone	172.74	223997	300.173	C19H24O3	CC12CCC(=O)C=C1CCC3C2C(=O)CC4(C3CCC4=O)C	RZRPTBIGEANTGU-IRIMSJTPSA-N
760	Alachlor	156.41	2078	269.118	C14H20ClNO2	CCC1=C(C(=CC=C1)CC)N(COC)C(=O)CCl	XCSGPAVHZFQHGE-UHFFFAOYSA-N
761	alfa-PVT (alpha-Pyrrolidinopentiothiophenone)	154.28	71721462	237.119	C13H19NOS	CCCC(C(=O)C1=CC=CS1)N2CCCC2	OOSRPGUQJAKBLV-UHFFFAOYSA-N
762	Alprazolam	171.94	2118	308.083	C17H13ClN4	CC1=NN=C2N1C3=C(C=C(C=C3)Cl)C(=NC2)C4=CC=CC=C4	VREFGVBLTWBCJP-UHFFFAOYSA-N
763	AM-2233	185.33	10226340	458.086	C22H23IN2O	CN1CCCCC1CN2C=C(C3=CC=CC=C32)C(=O)C4=CC=CC=C4I	KSLCYQTUSSEGPT-UHFFFAOYSA-N
764	AM-694	181.96	9889172	435.05	C20H19FINO	C1=CC=C2C(=C1)C(=CN2CCCCCF)C(=O)C3=CC=CC=C3I	LFFIIZFINPPEMC-UHFFFAOYSA-N
765	AMB-CHIMINACA (MMB-CHMICA)	200.32	125181392	370.226	C22H30N2O3	CC(C)C(C(=O)OC)NC(=O)C1=CN(C2=CC=CC=C21)CC3CCCCC3	ROWZIXRLVUOMCJ-FQEVSTJZSA-N
766	AMB-FUBINACA	195.02	119026173	383.165	C21H22FN3O3	CC(C)C(C(=O)OC)NC(=O)C1=NN(C2=CC=CC=C21)CC3=CC=C(C=C3)F	FRFFLYJQPCIIQB-SFHVURJKSA-N
767	Amidotrizoate	175.26	2140	613.77	C11H9I3N2O4	CC(=O)NC1=C(C(=C(C(=C1I)C(=O)O)I)NC(=O)C)I	YVPYQUNUQOZFHG-UHFFFAOYSA-N
768	AMOZ	143.68	3016406	201.111	C8H15N3O3	C1COCCN1CC2CN(C(=O)O2)N	TVHAMVOINIHMEX-UHFFFAOYSA-N
769	Ampicillin	186.75	6249	349.11	C16H19N3O4S	CC1(C(N2C(S1)C(C2=O)NC(=O)C(C3=CC=CC=C3)N)C(=O)O)C	AVKUERGKIZMTKX-NJBDSQKTSA-N
770	Androstanolone	177.31	10635	290.225	C19H30O2	CC12CCC(=O)CC1CCC3C2CCC4(C3CCC4O)C	NVKAWKQGWWIWPM-ABEVXSGRSA-N
771	Anhydroecgonine	136.14	101709	167.095	C9H13NO2	CN1C2CCC1C(=CC2)C(=O)O	HZGRVVUQEIBCMS-UHFFFAOYSA-N
772	Anhydroecgonine methylester	141.14	592280	181.11	C10H15NO2	CN1C2CCC1C(=CC2)C(=O)OC	MPSNEAHFGOEKBI-UHFFFAOYSA-N
773	Atorvastatin	233.34	60823	558.253	C33H35FN2O5	CC(C)C1=C(C(=C(N1CCC(CC(CC(=O)O)O)O)C2=CC=C(C=C2)F)C3=CC=CC=C3)C(=O)NC4=CC=CC=C4	XUKUURHRXDUEBC-KAYWLYCHSA-N
774	Atrazine	149.26	2256	215.094	C8H14ClN5	CCNC1=NC(=NC(=N1)Cl)NC(C)C	MXWJVTOOROXGIU-UHFFFAOYSA-N
775	Azaconazol	162.88	43233	299.023	C12H11Cl2N3O2	C1COC(O1)(CN2C=NC=N2)C3=C(C=C(C=C3)Cl)Cl	AKNQMEBLVAMSNZ-UHFFFAOYSA-N
776	Azaperol	182.91	3080589	329.19	C19H24FN3O	C1CN(CCN1CCCC(C2=CC=C(C=C2)F)O)C3=CC=CC=N3	LVXYAFNPMXCRJI-UHFFFAOYSA-N
777	Azaperone	181.99	15443	327.175	C19H22FN3O	C1CN(CCN1CCCC(=O)C2=CC=C(C=C2)F)C3=CC=CC=N3	XTKDAFGWCDAMPY-UHFFFAOYSA-N
778	Azithromycin	268.72	447043	748.509	C38H72N2O12	CCC1C(C(C(N(CC(CC(C(C(C(C(C(=O)O1)C)OC2CC(C(C(O2)C)O)(C)OC)C)OC3C(C(CC(O3)C)N(C)C)O)(C)O)C)C)C)O)(C)O	MQTOSJVFKKJCRP-BICOPXKESA-N
779	Azoxystrobin	196.74	3034285	403.117	C22H17N3O5	COC=C(C1=CC=CC=C1OC2=NC=NC(=C2)OC3=CC=CC=C3C#N)C(=O)OC	WFDXOXNFNRHQEC-GHRIWEEISA-N
780	Benomyl	146.68	28780	290.138	C14H18N4O3	CCCCNC(=O)N1C2=CC=CC=C2N=C1NC(=O)OC	RIOXQFHNBCKOKP-UHFFFAOYSA-N
781	Bensulide	183.44	12932	397.061	C14H24NO4PS3	CC(C)OP(=S)(OC(C)C)SCCNS(=O)(=O)C1=CC=CC=C1	RRNIZKPFKNDSRS-UHFFFAOYSA-N
782	Bentazone	145.63	2328	240.057	C10H12N2O3S	CC(C)N1C(=O)C2=CC=CC=C2NS1(=O)=O	ZOMSMJKLGFBRBS-UHFFFAOYSA-N
783	Benzophenone	135.88	3102	182.073	C13H10O	C1=CC=C(C=C1)C(=O)C2=CC=CC=C2	RWCCWEUUXYIKHB-UHFFFAOYSA-N
784	Benzophenone-2	152	8571	246.053	C13H10O5	C1=CC(=C(C=C1O)O)C(=O)C2=C(C=C(C=C2)O)O	WXNRYSGJLQFHBR-UHFFFAOYSA-N
785	Benzophenone-3	146.82	4632	228.079	C14H12O3	COC1=CC(=C(C=C1)C(=O)C2=CC=CC=C2)O	DXGLGDHPHMLXJC-UHFFFAOYSA-N
786	Benzophenone-4	167.11	19988	308.035	C14H12O6S	COC1=C(C=C(C(=C1)O)C(=O)C2=CC=CC=C2)S(=O)(=O)O	CXVGEDCSTKKODG-UHFFFAOYSA-N
787	Benzoylecgonine	168.36	448223	289.131	C16H19NO4	CN1C2CCC1C(C(C2)OC(=O)C3=CC=CC=C3)C(=O)O	GVGYEFKIHJTNQZ-RFQIPJPRSA-N
788	Betamethasone	188.34	9782	392.2	C22H29FO5	CC1CC2C3CCC4=CC(=O)C=CC4(C3(C(CC2(C1(C(=O)CO)O)C)O)F)C	UREBDLICKHMUKA-DVTGEIKXSA-N
789	Bezafibrate	177.84	39042	361.108	C19H20ClNO4	CC(C)(C(=O)O)OC1=CC=C(C=C1)CCNC(=O)C2=CC=C(C=C2)Cl	IIBYAHWJQTYFKB-UHFFFAOYSA-N
790	Bixafen	183.92	11434448	413.031	C18H12Cl2F3N3O	CN1C=C(C(=N1)C(F)F)C(=O)NC2=C(C=C(C=C2)F)C3=CC(=C(C=C3)Cl)Cl	LDLMOOXUCMHBMZ-UHFFFAOYSA-N
791	bk-DMBDP (Dipentylone)	159.06	119057570	249.136	C14H19NO3	CCCC(C(=O)C1=CC2=C(C=C1)OCO2)N(C)C	PQTJKFUXRBKONZ-UHFFFAOYSA-N
792	bk-MDDMA	149.49	9794472	221.105	C12H15NO3	CC(C(=O)C1=CC2=C(C=C1)OCO2)N(C)C	OSNIIMCBVLBNGS-UHFFFAOYSA-N
793	Boscalid	175.28	213013	342.033	C18H12Cl2N2O	C1=CC=C(C(=C1)C2=CC=C(C=C2)Cl)NC(=O)C3=C(N=CC=C3)Cl	WYEMLYFITZORAB-UHFFFAOYSA-N
794	Bromacil	143.31	9411	260.016	C9H13BrN2O2	CCC(C)N1C(=O)C(=C(NC1=O)C)Br	CTSLUCNDVMMDHG-UHFFFAOYSA-N
795	Brombuterol	167.1	3084849	363.979	C12H18Br2N2O	CC(C)(C)NCC(C1=CC(=C(C(=C1)Br)N)Br)O	PLFUBWPEUSILSL-UHFFFAOYSA-N
796	Bromoclenbuterol	165.81	2763157	320.029	C12H18BrClN2O	CC(C)(C)NCC(C1=CC(=C(C(=C1)Br)N)Cl)O	RBROAKIHDILEQG-UHFFFAOYSA-N
797	Bromophos ethyl	166.45	20965	391.881	C10H12BrCl2O3PS	CCOP(=S)(OCC)OC1=CC(=C(C=C1Cl)Br)Cl	KWGUFOITWDSNQY-UHFFFAOYSA-N
798	Bromophos methyl	157.19	16422	363.849	C8H8BrCl2O3PS	COP(=S)(OC)OC1=CC(=C(C=C1Cl)Br)Cl	NYQDCVLCJXRDSK-UHFFFAOYSA-N
799	Bromopropylate	176.6	28936	425.947	C17H16Br2O3	CC(C)OC(=O)C(C1=CC=C(C=C1)Br)(C2=CC=C(C=C2)Br)O	FOANIXZHAMJWOI-UHFFFAOYSA-N
800	Bromuconazol	168.75	3444	374.954	C13H12BrCl2N3O	C1C(COC1(CN2C=NC=N2)C3=C(C=C(C=C3)Cl)Cl)Br	HJJVPARKXDDIQD-UHFFFAOYSA-N
801	Buphedrone	140.67	53249194	177.115	C11H15NO	CCC(C(=O)C1=CC=CC=C1)NC	DDPMGIMJSRUULN-UHFFFAOYSA-N
802	Buprofezin	174.21	50367	305.156	C16H23N3OS	CC(C)N1C(=NC(C)(C)C)SCN(C1=O)C2=CC=CC=C2	PRLVTUNWOQKEAI-UHFFFAOYSA-N
803	Butylone	151.22	56843046	221.105	C12H15NO3	CCC(C(=O)C1=CC2=C(C=C1)OCO2)NC	CGKQZIULZRXRRJ-UHFFFAOYSA-N
804	Cadusafos	157.35	91752	270.088	C10H23O2PS2	CCC(C)SP(=O)(OCC)SC(C)CC	KXRPCFINVWWFHQ-UHFFFAOYSA-N
805	Carazolol	167.19	71739	298.168	C18H22N2O2	CC(C)NCC(COC1=CC=CC2=C1C3=CC=CC=C3N2)O	BQXQGZPYHWWCEB-UHFFFAOYSA-N
806	Carbadox	155.81	135511839	262.07	C11H10N4O4	COC(=O)NN=CC1=[N+](C2=CC=CC=C2[N+](=C1)[O-])[O-]	OVGGLBAWFMIPPY-WUXMJOGZSA-N
807	Carbamazepine	149.11	2554	236.095	C15H12N2O	C1=CC=C2C(=C1)C=CC3=CC=CC=C3N2C(=O)N	FFGPTBGBLSHEPO-UHFFFAOYSA-N
808	Carbendazim	136.59	25429	191.069	C9H9N3O2	COC(=O)NC1=NC2=CC=CC=C2N1	TWFZGCMQGLPBSX-UHFFFAOYSA-N
809	Carbofuran	147.47	2566	221.105	C12H15NO3	CC1(CC2=C(O1)C(=CC=C2)OC(=O)NC)C	DUEPRVBVGDRKAG-UHFFFAOYSA-N
810	Carbofuran-3-OH	149.06	27975	237.1	C12H15NO4	CC1(C(C2=C(O1)C(=CC=C2)OC(=O)NC)O)C	RHSUJRQZTQNSLL-UHFFFAOYSA-N
811	Carfentrazone ethyl	179.54	86222	411.036	C15H14Cl2F3N3O3	CCOC(=O)C(CC1=CC(=C(C=C1Cl)F)N2C(=O)N(C(=N2)C)C(F)F)Cl	MLKCGVHIFJBRCD-UHFFFAOYSA-N
812	CB-13	200.92	9799417	368.178	C26H24O2	CCCCCOC1=CC=C(C2=CC=CC=C21)C(=O)C3=CC=CC4=CC=CC=C43	RSUMDJRTAFBISX-UHFFFAOYSA-N
813	Cefotaxime	197.96	5742673	455.057	C16H17N5O7S2	CC(=O)OCC1=C(N2C(C(C2=O)NC(=O)C(=NOC)C3=CSC(=N3)N)SC1)C(=O)O	GPRBEKHLDVQUJE-QSWIMTSFSA-N
814	Ceftriaxone	215.06	5479530	554.046	C18H18N8O7S3	CN1C(=NC(=O)C(=O)N1)SCC2=C(N3C(C(C3=O)NC(=O)C(=NOC)C4=CSC(=N4)N)SC2)C(=O)O	VAAUVRVFOQPIGI-SPQHTLEESA-N
815	Chinomethionate	142.67	17109	233.992	C10H6N2OS2	CC1=CC2=C(C=C1)N=C3C(=N2)SC(=O)S3	FBQQHUGEACOBDN-UHFFFAOYSA-N
816	Chlorfenvinphos	167.12	5377791	357.97	C12H14Cl3O4P	CCOP(=O)(OCC)OC(=CCl)C1=C(C=C(C=C1)Cl)Cl	FSAVDKDHPDSCTO-XYOKQWHBSA-N
817	Chloridazon	142.11	15546	221.036	C10H8ClN3O	C1=CC=C(C=C1)N2C(=O)C(=C(C=N2)N)Cl	WYKYKTKDBLFHCY-UHFFFAOYSA-N
818	Chlormadinon-17-acetate	199.43	9324	404.175	C23H29ClO4	CC(=O)C1(CCC2C1(CCC3C2C=C(C4=CC(=O)CCC34C)Cl)C)OC(=O)C	QMBJSIBWORFWQT-DFXBJWIESA-N
819	Chlorpromazine	170	2726	318.096	C17H19ClN2S	CN(C)CCCN1C2=CC=CC=C2SC3=C1C=C(C=C3)Cl	ZPEIMTDSQAKGNT-UHFFFAOYSA-N
820	Chlorpyrifos (ethyl)	163.12	2730	348.926	C9H11Cl3NO3PS	CCOP(=S)(OCC)OC1=NC(=C(C=C1Cl)Cl)Cl	SBPBAQFWLVIOKP-UHFFFAOYSA-N
821	Chlorpyrifos-methyl	153.14	21803	320.895	C7H7Cl3NO3PS	COP(=S)(OC)OC1=NC(=C(C=C1Cl)Cl)Cl	HRBKVYFZANMGRE-UHFFFAOYSA-N
822	Chlorsulfuron	175.97	47491	357.03	C12H12ClN5O4S	CC1=NC(=NC(=N1)OC)NC(=O)NS(=O)(=O)C2=CC=CC=C2Cl	VJYIFXVZLXQVHO-UHFFFAOYSA-N
823	Chlortetracycline	198.78	54675777	478.114	C22H23ClN2O8	CC1(C2CC3C(C(=O)C(=C(C3(C(=O)C2=C(C4=C(C=CC(=C41)Cl)O)O)O)O)C(=O)N)N(C)C)O	DHPRQBPJLMKORJ-XRNKAMNCSA-N
824	Cimaterol	158.64	2755	219.137	C12H17N3O	CC(C)NCC(C1=CC(=C(C=C1)N)C#N)O	BUXRLJCGHZZYNE-UHFFFAOYSA-N
825	Cimbuterol	162.84	3027547	233.153	C13H19N3O	CC(C)(C)NCC(C1=CC(=C(C=C1)N)C#N)O	YKKQAXQGZIBJFS-UHFFFAOYSA-N
826	Ciprofloxacin	182.14	2764	331.133	C17H18FN3O3	C1CC1N2C=C(C(=O)C3=CC(=C(C=C32)N4CCNCC4)F)C(=O)O	MYSWGUAQZAJSOK-UHFFFAOYSA-N
827	Clarithromycin	271.25	84029	747.477	C38H69NO13	CCC1C(C(C(C(=O)C(CC(C(C(C(C(C(=O)O1)C)OC2CC(C(C(O2)C)O)(C)OC)C)OC3C(C(CC(O3)C)N(C)C)O)(C)OC)C)C)O)(C)O	AGOYDEPGAOXOCK-KCBOHYOISA-N
828	Clenbuterol	164.81	2783	276.08	C12H18Cl2N2O	CC(C)(C)NCC(C1=CC(=C(C(=C1)Cl)N)Cl)O	STJMRWALKKWQGH-UHFFFAOYSA-N
829	Clencyclohexerol	175.28	46783606	318.09	C14H20Cl2N2O2	C1CC(CCC1NCC(C2=CC(=C(C(=C2)Cl)N)Cl)O)O	DKFLKXDTRUWFDL-UHFFFAOYSA-N
830	Clenpenterol	167.79	170033	290.095	C13H20Cl2N2O	CCC(C)(C)NCC(C1=CC(=C(C(=C1)Cl)N)Cl)O	QVBOTMGSBYXVJQ-UHFFFAOYSA-N
831	Clindamycin	202.49	446598	424.18	C18H33ClN2O5S	CCCC1CC(N(C1)C)C(=O)NC(C2C(C(C(C(O2)SC)O)O)O)C(C)Cl	KDLRVYVGXIQJDK-AWPVFWJPSA-N
832	Clodinafop-Propargyl	180.36	92431	349.052	C17H13ClFNO4	CC(C(=O)OCC#C)OC1=CC=C(C=C1)OC2=C(C=C(C=N2)Cl)F	JBDHZKLJNAIJNC-LLVKDONJSA-N
833	Clomazone	146.72	54778	239.071	C12H14ClNO2	CC1(CON(C1=O)CC2=CC=CC=C2Cl)C	KIEDNEWSYUYDSN-UHFFFAOYSA-N
834	Clopidogrel	168.65	60606	321.059	C16H16ClNO2S	COC(=O)C(C1=CC=CC=C1Cl)N2CCC3=C(C2)C=CS3	GKTWGGQPFAXNFI-HNNXBMFYSA-N
835	Clopidogrel carboxylic acid	164.07	4129546	307.043	C15H14ClNO2S	C1CN(CC2=C1SC=C2)C(C3=CC=CC=C3Cl)C(=O)O	DCASRSISIKYPDD-UHFFFAOYSA-N
836	Clorprenaline	146.89	2810	213.092	C11H16ClNO	CC(C)NCC(C1=CC=CC=C1Cl)O	SSMSBSWKLKKXGG-UHFFFAOYSA-N
837	Clothianidin	151.65	86287519	249.009	C6H8ClN5O2S	CNC(=N[N+](=O)[O-])NCC1=CN=C(S1)Cl	PGOOBECODWQEAB-UHFFFAOYSA-N
838	Cocaine	169.74	446220	303.147	C17H21NO4	CN1C2CCC1C(C(C2)OC(=O)C3=CC=CC=C3)C(=O)OC	ZPUCINDJVBIVPJ-LJISPDSOSA-N
839	Codeine	168.52	5284371	299.152	C18H21NO3	CN1CCC23C4C1CC5=C2C(=C(C=C5)OC)OC3C(C=C4)O	OROGSEYTTFOCAN-DNJOTXNNSA-N
840	Coumaphos	180.5	2871	362.014	C14H16ClO5PS	CCOP(=S)(OCC)OC1=CC2=C(C=C1)C(=C(C(=O)O2)Cl)C	BXNANOICGRISHX-UHFFFAOYSA-N
841	Crystal Violet (quat N+)	207.3	3468	372.244	C25H30N3+	CN(C)C1=CC=C(C=C1)C(=C2C=CC(=[N+](C)C)C=C2)C3=CC=C(C=C3)N(C)C	LGLFFNDHMLKUMI-UHFFFAOYSA-N
842	Cyanazine	155.79	30773	240.089	C9H13ClN6	CCNC1=NC(=NC(=N1)Cl)NC(C)(C)C#N	MZZBPDKVEFVLFF-UHFFFAOYSA-N
843	Cyanophos	148.63	17522	243.012	C9H10NO3PS	COP(=S)(OC)OC1=CC=C(C=C1)C#N	SCKHCCSZFPSHGR-UHFFFAOYSA-N
844	Cylindrospermopsin	199.45	42628600	415.116	C15H21N5O7S	CC1C(CC2CC(NC3=NCC1N23)C(C4=CC(=O)NC(=O)N4)O)OS(=O)(=O)O	LHJPHMKIGRLKDR-VDPNAHCISA-N
845	Cyproconazol	168.6	86132	291.114	C15H18ClN3O	CC(C1CC1)C(CN2C=NC=N2)(C3=CC=C(C=C3)Cl)O	UFNOUKDBUJZYDE-UHFFFAOYSA-N
846	Cyprodinil	153.59	86367	225.127	C14H15N3	CC1=CC(=NC(=N1)NC2=CC=CC=C2)C3CC3	HAORKNGNJCEJBX-UHFFFAOYSA-N
847	D,L O-Desmethyl Venlafaxine	166.9	125017	263.189	C16H25NO2	CN(CC(C1(CCCCC1)O)C2=CC=C(O)C=C2)C	KYYIDSXMWOZKMP-UHFFFAOYSA-N
848	Danofloxacin	182.85	71335	357.149	C19H20FN3O3	CN1CC2CC1CN2C3=C(C=C4C(=C3)N(C=C(C4=O)C(=O)O)C5CC5)F	QMLVECGLEOSESV-RYUDHWBXSA-N
849	Dapsone	152.42	2955	248.062	C12H12N2O2S	C1=CC(=CC=C1N)S(=O)(=O)C2=CC=C(C=C2)N	MQJKPEGWNLWLTK-UHFFFAOYSA-N
850	Deethylatrazine	139.64	22563	187.062	C6H10ClN5	CC(C)NC1=NC(=NC(=N1)N)Cl	DFWFIQKMSFGDCQ-UHFFFAOYSA-N
851	Deethylterbumeton	146.07	185719	197.128	C8H15N5O	CC(C)(C)NC1=NC(=NC(=N1)N)OC	HSYISQLUXXBNFW-UHFFFAOYSA-N
852	Deisopropylatrazine	132.85	13878	173.047	C5H8ClN5	CCNC1=NC(=NC(=N1)N)Cl	IVENSCMCQBJAKW-UHFFFAOYSA-N
853	Demeton-S-methyl sulfon	142.87	28213	262.01	C6H15O5PS2	CCS(=O)(=O)CCSP(=O)(OC)OC	PZIRJMYRYORVIT-UHFFFAOYSA-N
854	Desethyl terbuthylazine	144.71	108201	201.078	C7H12ClN5	CC(C)(C)NC1=NC(=NC(=N1)N)Cl	LMKQNTMFZLAJDV-UHFFFAOYSA-N
855	Diazinon	173.38	3017	304.101	C12H21N2O3PS	CCOP(=S)(OCC)OC1=NC(=NC(=C1)C)C(C)C	FHIVAFMUCKRCQO-UHFFFAOYSA-N
856	Dichlofenthion	158.04	7328	313.97	C10H13Cl2O3PS	CCOP(=S)(OCC)OC1=C(C=C(C=C1)Cl)Cl	WGOWCPGHOCIHBW-UHFFFAOYSA-N
857	Dichloran	132.54	7430	205.965	C6H4Cl2N2O2	C1=C(C=C(C(=C1Cl)N)Cl)[N+](=O)[O-]	BIXZHMJUSMUDOQ-UHFFFAOYSA-N
858	Dichlorvos	133.43	3039	219.946	C4H7Cl2O4P	COP(=O)(OC)OC=C(Cl)Cl	OEBRKCOSUFCWJD-UHFFFAOYSA-N
859	Diclofenac	156.92	3033	295.017	C14H11Cl2NO2	C1=CC=C(C(=C1)CC(=O)O)NC2=C(C=CC=C2Cl)Cl	DCOPUUMXTXDBNB-UHFFFAOYSA-N
860	Dicloxacillin	194.18	18381	469.027	C19H17Cl2N3O5S	CC1=C(C(=NO1)C2=C(C=CC=C2Cl)Cl)C(=O)NC3C4N(C3=O)C(C(S4)(C)C)C(=O)O	YFAGHNZHGGCZAX-JKIFEVAISA-N
861	Dicrotophos	147.52	5371560	237.077	C8H16NO5P	CC(=CC(=O)N(C)C)OP(=O)(OC)OC	VEENJGZXVHKXNB-VOTSOKGWSA-N
862	Difenoconazole	200.99	86173	405.065	C19H17Cl2N3O3	CC1COC(O1)(CN2C=NC=N2)C3=C(C=C(C=C3)OC4=CC=C(C=C4)Cl)Cl	BQYJATMQXGBDHF-UHFFFAOYSA-N
863	Diflubenzuron	161.73	37123	310.032	C14H9ClF2N2O2	C1=CC(=C(C(=C1)F)C(=O)NC(=O)NC2=CC=C(C=C2)Cl)F	QQQYTWIFVNKMRW-UHFFFAOYSA-N
864	Diflufenican	187.79	91735	394.074	C19H11F5N2O2	C1=CC(=CC(=C1)OC2=C(C=CC=N2)C(=O)NC3=C(C=C(C=C3)F)F)C(F)(F)F	WYEHFWKAOXOVJD-UHFFFAOYSA-N
865	Dimetachlor	151.68	39722	255.103	C13H18ClNO2	CC1=C(C(=CC=C1)C)N(CCOC)C(=O)CCl	SCCDDNKJYDZXMM-UHFFFAOYSA-N
866	Dimethoate	140.58	3082	229	C5H12NO3PS2	CNC(=O)CSP(=S)(OC)OC	MCWXGJITAZMZEV-UHFFFAOYSA-N
867	Dimethomorph	200.39	5889665	387.124	C21H22ClNO4	COC1=C(C=C(C=C1)C(=CC(=O)N2CCOCC2)C3=CC=C(C=C3)Cl)OC	QNBTYORWCCMPQP-NBVRZTHBSA-N
868	Dimetridazole	124.77	3090	141.054	C5H7N3O2	CC1=NC=C(N1C)[N+](=O)[O-]	IBXPYPUJPLLOIN-UHFFFAOYSA-N
869	Diuron	148.38	3120	232.017	C9H10Cl2N2O	CN(C)C(=O)NC1=CC(=C(C=C1)Cl)Cl	XMTQQYYKAHVGBJ-UHFFFAOYSA-N
870	EDDP	166.34	28292	310.025	C14H15O2PS2	CCOP(=O)(SC1=CC=CC=C1)SC2=CC=CC=C2	AWZOLILCOUMRDG-UHFFFAOYSA-N
871	Emamectin B1a	300.62	11549937	885.524	C49H75NO13	CCC(C)C1C(C=CC2(O1)CC3CC(O2)CC=C(C(C(C=CC=C4COC5C4(C(C=C(C5O)C)C(=O)O3)O)C)OC6CC(C(C(O6)C)OC7CC(C(C(O7)C)NC)OC)OC)C)C	CXEGAUYXQAKHKJ-NSBHKLITSA-N
872	Enalapril	187.96	5388962	376.2	C20H28N2O5	CCOC(=O)C(CCC1=CC=CC=C1)NC(C)C(=O)N2CCCC2C(=O)O	GBXSMTUPTTWBMN-XIRDDKMYSA-N
873	Enalaprilat	178.55	5462501	348.169	C18H24N2O5	CC(C(=O)N1CCCC1C(=O)O)NC(CCC2=CC=CC=C2)C(=O)O	LZFZMUMEGBBDTC-QEJZJMRPSA-N
874	Enrofloxacin	195.5	71188	359.165	C19H22FN3O3	CCN1CCN(CC1)C2=C(C=C3C(=C2)N(C=C(C3=O)C(=O)O)C4CC4)F	SPFYMRJSYKOXGV-UHFFFAOYSA-N
875	N-Ethylpentylone	160.18	57359308	249.136	C14H19NO3	CCCC(C(=O)C1=CC2=C(C=C1)OCO2)NCC	VERDHJIMZYXGIW-UHFFFAOYSA-N
876	Epitestosterone	172.45	10204	288.209	C19H28O2	CC12CCC3C(C1CCC2O)CCC4=CC(=O)CCC34C	MUMGGOZAMZWBJJ-KZYORJDKSA-N
877	Epitestosterone glucuronide	204.69	108192	464.241	C25H36O8	CC12CCC3C(C1CCC2OC4C(C(C(C(O4)C(=O)O)O)O)O)CCC5=CC(=O)CCC35C	NIKZPECGCSUSBV-HMAFJQTKSA-N
878	EPN	168.7	16421	323.038	C14H14NO4PS	CCOP(=S)(C1=CC=CC=C1)OC2=CC=C(C=C2)[N+](=O)[O-]	AIGRXSNSLVJMEA-UHFFFAOYSA-N
879	Epoxiconazole	174.17	3317081	329.073	C17H13ClFN3O	C1=CC=C(C(=C1)C2C(O2)(CN3C=NC=N3)C4=CC=C(C=C4)F)Cl	ZMYFCFLJBGAQRS-UHFFFAOYSA-N
880	Estrone	165.01	5870	270.162	C18H22O2	CC12CCC3C(C1CCC2=O)CCC4=C3C=CC(=C4)O	DNXHEGUUPJUMQT-CBZIJGRNSA-N
881	Ethiofencarb sulfoxide	146.54	3035207	241.077	C11H15NO3S	CCS(=O)CC1=CC=CC=C1OC(=O)NC	OMOLDRXZKFFGJI-UHFFFAOYSA-N
882	Ethion	176.17	3286	383.988	C9H22O4P2S4	CCOP(=S)(OCC)SCSP(=S)(OCC)OCC	RIZMRRKBZQXFOY-UHFFFAOYSA-N
883	Ethofumesate	162.79	33360	286.087	C13H18O5S	CCOC1C(C2=C(O1)C=CC(=C2)OS(=O)(=O)C)(C)C	IRCMYGHHKLLGHV-UHFFFAOYSA-N
884	Ethoxyquin	154.45	3293	217.147	C14H19NO	CCOC1=CC2=C(C=C1)NC(C=C2C)(C)C	DECIPOUIJURFOJ-UHFFFAOYSA-N
885	Ethoxyquin dimer	215.52	15151334	432.278	C28H36N2O2	CCOC1=CC2=C(C=C1)N(C(C=C2C)(C)C)C3=CC(=CC4=C3NC(C=C4C)(C)C)OCC	JPCXDKKEKXRNAF-UHFFFAOYSA-N
886	Ethylone	150.94	57252245	221.105	C12H15NO3	CCNC(C)C(=O)C1=CC2=C(C=C1)OCO2	MJEMIOXXNCZZFK-UHFFFAOYSA-N
887	Ethylparaben	132.72	8434	166.063	C9H10O3	CCOC(=O)C1=CC=C(C=C1)O	NUVBSKCKDOMJSU-UHFFFAOYSA-N
888	Fenamiphos	170.96	31070	303.106	C13H22NO3PS	CCOP(=O)(NC(C)C)OC1=CC(=C(C=C1)SC)C	ZCJPOPBZHLUFHF-UHFFFAOYSA-N
889	Fenarimol	175.11	43226	330.033	C17H12Cl2N2O	C1=CC=C(C(=C1)C(C2=CC=C(C=C2)Cl)(C3=CN=CN=C3)O)Cl	NHOWDZOIZKMVAI-UHFFFAOYSA-N
890	Fenhexamid	165.45	213031	301.064	C14H17Cl2NO2	CC1(CCCCC1)C(=O)NC2=C(C(=C(C=C2)O)Cl)Cl	VDLGAVXLJYLFDH-UHFFFAOYSA-N
891	Fenitrothion	156.22	31200	277.017	C9H12NO5PS	CC1=C(C=CC(=C1)OP(=S)(OC)OC)[N+](=O)[O-]	ZNOLGFHPUIJIMJ-UHFFFAOYSA-N
892	Fenofibric Acid	177.78	64929	318.066	C17H15ClO4	CC(C)(C(=O)O)OC1=CC=C(C=C1)C(=O)C2=CC=C(C=C2)Cl	MQOBSOSZFYZQOK-UHFFFAOYSA-N
893	Fenoterol	171.06	3343	303.147	C17H21NO4	CC(CC1=CC=C(C=C1)O)NCC(C2=CC(=CC(=C2)O)O)O	LSLYOANBFKQKPT-UHFFFAOYSA-N
894	Fenoxaprop	179.7	86134	333.04	C16H12ClNO5	CC(C(=O)O)OC1=CC=C(C=C1)OC2=NC3=C(O2)C=C(C=C3)Cl	MPPOHAUSNPTFAJ-UHFFFAOYSA-N
895	Fenoxycarb	179.71	51605	301.131	C17H19NO4	CCOC(=O)NCCOC1=CC=C(C=C1)OC2=CC=CC=C2	HJUFTIJOISQSKQ-UHFFFAOYSA-N
896	Fenpropimorph	175.62	93365	303.256	C20H33NO	CC1CN(CC(O1)C)CC(C)CC2=CC=C(C=C2)C(C)(C)C	RYAUSSKQMZRMAI-ALOPSCKCSA-N
897	Fenthion	156.19	3346	278.02	C10H15O3PS2	CC1=C(C=CC(=C1)OP(=S)(OC)OC)SC	PNVJTZOFSHSLTO-UHFFFAOYSA-N
898	Fipronil	181.45	3352	435.939	C12H4Cl2F6N4OS	C1=C(C=C(C(=C1Cl)N2C(=C(C(=N2)C#N)S(=O)C(F)(F)F)N)Cl)C(F)(F)F	ZOCSXAVNDGMNBV-UHFFFAOYSA-N
899	Florfenicol amine	164.18	156406	247.068	C10H14FNO3S	CS(=O)(=O)C1=CC=C(C=C1)C(C(CF)N)O	XLSYLQDVLAXIKK-NXEZZACHSA-N
900	Fluazifop-P-butyl	196.88	3033674	383.134	C19H20F3NO4	CCCCOC(=O)C(C)OC1=CC=C(C=C1)OC2=NC=C(C=C2)C(F)(F)F	VAIZTNZGPYBOGF-CYBMUJFWSA-N
901	Fluazinam	185.96	91731	463.951	C13H4Cl2F6N4O4	C1=C(C=NC(=C1Cl)NC2=C(C=C(C(=C2[N+](=O)[O-])Cl)C(F)(F)F)[N+](=O)[O-])C(F)(F)F	UZCGKGPEKUCDTF-UHFFFAOYSA-N
902	Flubendazole	176.52	35802	313.086	C16H12FN3O3	COC(=O)NC1=NC2=C(N1)C=C(C=C2)C(=O)C3=CC=C(C=C3)F	CPEUVMUXAHMANV-UHFFFAOYSA-N
903	Flufenoxuron	204.96	91766	488.036	C21H11ClF6N2O3	C1=CC(=C(C(=C1)F)C(=O)NC(=O)NC2=C(C=C(C=C2)OC3=C(C=C(C=C3)C(F)(F)F)Cl)F)F	RYLHNOVXKPXDIP-UHFFFAOYSA-N
904	Flumequine	150.58	3374	261.08	C14H12FNO3	CC1CCC2=C3N1C=C(C(=O)C3=CC(=C2)F)C(=O)O	DPSPPJIUMHPXMA-UHFFFAOYSA-N
905	Flumetasone	191.31	16490	410.19	C22H28F2O5	CC1CC2C3CC(C4=CC(=O)C=CC4(C3(C(CC2(C1(C(=O)CO)O)C)O)F)C)F	WXURHACBFYSXBI-GQKYHHCASA-N
906	Fluquinconazole	180.99	86417	375.009	C16H8Cl2FN5O	C1=CC2=C(C=C1F)C(=O)N(C(=N2)N3C=NC=N3)C4=C(C=C(C=C4)Cl)Cl	IJJVMEJXYNJXOJ-UHFFFAOYSA-N
907	Fluroxypyr	140.69	50465	253.966	C7H5Cl2FN2O3	C(C(=O)O)OC1=NC(=C(C(=C1Cl)N)Cl)F	MEFQWPUMEMWTJP-UHFFFAOYSA-N
908	Flutriafol	165.41	91727	301.103	C16H13F2N3O	C1=CC=C(C(=C1)C(CN2C=NC=N2)(C3=CC=C(C=C3)F)O)F	JWUCHKBSVLQQCO-UHFFFAOYSA-N
909	Fumonisin B1	258.03	2733487	721.388	C34H59NO15	CCCCC(C)C(C(CC(C)CC(CCCCC(CC(C(C)N)O)O)O)OC(=O)CC(CC(=O)O)C(=O)O)OC(=O)CC(CC(=O)O)C(=O)O	UVBUBMSSQKOIBE-DSLOAKGESA-N
910	Fumonisin B2	259.85	2733489	705.394	C34H59NO14	CCCCC(C)C(C(CC(C)CCCCCCC(CC(C(C)N)O)O)OC(=O)CC(CC(=O)O)C(=O)O)OC(=O)CC(CC(=O)O)C(=O)O	UXDPXZQHTDAXOZ-STOIETHLSA-N
911	Fumonisin B3	257.19	3034751	705.394	C34H59NO14	CCCCC(C)C(C(CC(C)CC(CCCCCCC(C(C)N)O)O)OC(=O)CC(CC(=O)O)C(=O)O)OC(=O)CC(CC(=O)O)C(=O)O	CPCRJSQNWHCGOP-KUHXKYQKSA-N
912	Furaltadone	173.06	9553856	324.107	C13H16N4O6	C1COCCN1CC2CN(C(=O)O2)N=CC3=CC=C(O3)[N+](=O)[O-]	YVQVOQKFMFRVGR-VGOFMYFVSA-N
913	Furazolidone	146.88	5323714	225.039	C8H7N3O5	C1COC(=O)N1N=CC2=CC=C(O2)[N+](=O)[O-]	PLHJDBGFXBMTGZ-WEVVVXLNSA-N
914	Gabapentin	139.7	3446	171.126	C9H17NO2	C1CCC(CC1)(CC(=O)O)CN	UGJMXCAKCUNAIE-UHFFFAOYSA-N
915	Gemfibrozil	152.1	3463	250.157	C15H22O3	CC1=CC(=C(C=C1)C)OCCCC(C)(C)C(=O)O	HEMJJKBWTPKOJG-UHFFFAOYSA-N
916	Haloperidol	194.52	3559	375.14	C21H23ClFNO2	C1CN(CCC1(C2=CC=C(C=C2)Cl)O)CCCC(=O)C3=CC=C(C=C3)F	LNEPOXFFQSENCJ-UHFFFAOYSA-N
917	Haloxyfop-2-ethoxyethyl	188.7	91743	433.09	C19H19ClF3NO5	CCOCCOC(=O)C(C)OC1=CC=C(C=C1)OC2=C(C=C(C=N2)C(F)(F)F)Cl	MIJLZGZLQLAQCM-UHFFFAOYSA-N
918	Haloxyfop-methyl	185.18	50896	375.049	C16H13ClF3NO4	CC(C(=O)OC)OC1=CC=C(C=C1)OC2=C(C=C(C=N2)C(F)(F)F)Cl	MFSWTRQUCLNFOM-UHFFFAOYSA-N
919	HDEP-28 (ethylnaphthidate)	176.92	91844468	297.173	C19H23NO2	CCOC(=O)C(C1CCCCN1)C2=CC3=CC=CC=C3C=C2	OTQVTBPHZRARTL-UHFFFAOYSA-N
920	Heroin	185.94	5462328	369.158	C21H23NO5	CC(=O)OC1C=CC2C3CC4=C5C2(C1OC5=C(C=C4)OC(=O)C)CCN3C	GVGLGOZIDCSQPN-PVHGPHFFSA-N
921	Hexaflumuron	187.85	91741	459.982	C16H8Cl2F6N2O3	C1=CC(=C(C(=C1)F)C(=O)NC(=O)NC2=CC(=C(C(=C2)Cl)OC(C(F)F)(F)F)Cl)F	RGNPBRKPHBKNKX-UHFFFAOYSA-N
922	Hexythiazox	184.88	13218777	352.101	C17H21ClN2O2S	CC1C(SC(=O)N1C(=O)NC2CCCCC2)C3=CC=C(C=C3)Cl	XGWIJUOSCAQSSV-XHDPSFHLSA-N
923	Hydrocodone	168.06	5284569	299.152	C18H21NO3	CN1CCC23C4C1CC5=C2C(=C(C=C5)OC)OC3C(=O)CC4	LLPOLZWFYMWNKH-CMKMFDCUSA-N
924	Hydrocortisone (cortisol)	187.79	5754	362.209	C21H30O5	CC12CCC(=O)C=C1CCC3C2C(CC4(C3CCC4(C(=O)CO)O)C)O	JYGXADMDTFJGBT-VWUMJDOOSA-N
925	Hydroxy dimetridazole	127.78	557356	157.049	C5H7N3O3	CN1C(=CN=C1CO)[N+](=O)[O-]	JSAQDPJIVQMBAY-UHFFFAOYSA-N
926	Hydroxy-ipronidazole	136.26	598402	185.08	C7H11N3O3	CC(C)(C1=NC=C(N1C)[N+](=O)[O-])O	DTHPMNDYKOSVFR-UHFFFAOYSA-N
927	Hydroxymethyl clenbuterol	168.25	217252	292.075	C12H18Cl2N2O2	CC(C)(CO)NCC(C1=CC(=C(C(=C1)Cl)N)Cl)O	BWURCANZQUYPLR-UHFFFAOYSA-N
928	Hydroxymetronidazole	133.51	121858	187.059	C6H9N3O4	C1=C(N(C(=N1)CO)CCO)[N+](=O)[O-]	AEHPOYAOLCAMIU-UHFFFAOYSA-N
929	Imazalil	166.56	37175	296.048	C14H14Cl2N2O	C=CCOC(CN1C=CN=C1)C2=C(C=C(C=C2)Cl)Cl	PZBPKYOVPCNPJY-UHFFFAOYSA-N
930	Imidacloprid	153.91	86287518	255.052	C9H10ClN5O2	C1CN(C(=N[N+](=O)[O-])N1)CC2=CN=C(C=C2)Cl	YWTYJOPNNQFBPC-UHFFFAOYSA-N
931	Imipenem	169.26	104838	299.094	C12H17N3O4S	CC(C1C2CC(=C(N2C1=O)C(=O)O)SCCN=CN)O	ZSKVGTPCRGIANV-ZXFLCMHBSA-N
932	Indoxacarb	205.99	107720	527.071	C22H17ClF3N3O7	COC(=O)C12CC3=C(C1=NN(CO2)C(=O)N(C4=CC=C(C=C4)OC(F)(F)F)C(=O)OC)C=CC(=C3)Cl	VBCVPMMZEGZULK-NRFANRHFSA-N
933	Iomeprol	221.61	3731	776.854	C17H22I3N3O8	CN(C1=C(C(=C(C(=C1I)C(=O)NCC(CO)O)I)C(=O)NCC(CO)O)I)C(=O)CO	NJKDOADNQSYQEV-UHFFFAOYSA-N
934	Iopamidol	219.24	65492	776.854	C17H22I3N3O8	CC(C(=O)NC1=C(C(=C(C(=C1I)C(=O)NC(CO)CO)I)C(=O)NC(CO)CO)I)O	XQZXYNRDCRIARQ-LURJTMIESA-N
935	Iopromide	223.51	3736	790.87	C18H24I3N3O8	CN(CC(CO)O)C(=O)C1=C(C(=C(C(=C1I)C(=O)NCC(CO)O)I)NC(=O)COC)I	DGAIEPBNLOQYER-UHFFFAOYSA-N
936	Ioversol	216.25	3741	806.865	C18H24I3N3O9	C(CO)N(C1=C(C(=C(C(=C1I)C(=O)NCC(CO)O)I)C(=O)NCC(CO)O)I)C(=O)CO	AMDBBAQNWSUWGN-UHFFFAOYSA-N
937	Iprodione	180	37517	329.033	C13H13Cl2N3O3	CC(C)NC(=O)N1CC(=O)N(C1=O)C2=CC(=CC(=C2)Cl)Cl	ONUFESLQCSAYKA-UHFFFAOYSA-N
938	Ipronidazole	133.47	26951	169.085	C7H11N3O2	CC(C)C1=NC=C(N1C)[N+](=O)[O-]	NTAFJUSDNOSFFY-UHFFFAOYSA-N
939	Irbesartan	202.81	3749	428.232	C25H28N6O	CCCCC1=NC2(CCCC2)C(=O)N1CC3=CC=C(C=C3)C4=CC=CC=C4C5=NNN=N5	YOSHYTLCDANDAN-UHFFFAOYSA-N
940	Isopropylphenidate	165.28	68314762	261.173	C16H23NO2	CC(C)OC(=O)C(C1CCCCN1)C2=CC=CC=C2	AZVPADMEIMLODT-UHFFFAOYSA-N
941	Isoproturon	151.9	36679	206.142	C12H18N2O	CC(C)C1=CC=C(C=C1)NC(=O)N(C)C	PUIYMUZLKQOUOZ-UHFFFAOYSA-N
942	Isopyrazam	184.74	25271089	359.181	C20H23F2N3O	CC(C)C1C2CCC1C3=C2C=CC=C3NC(=O)C4=CN(N=C4C(F)F)C	XTDZGXBTXBEZDN-UHFFFAOYSA-N
943	Isoxaben	186.93	73672	332.174	C18H24N2O4	CCC(C)(CC)C1=NOC(=C1)NC(=O)C2=C(C=CC=C2OC)OC	PMHURSZHKKJGBM-UHFFFAOYSA-N
944	Isoxuprine	172.94	3783	301.168	C18H23NO3	CC(COC1=CC=CC=C1)NC(C)C(C2=CC=C(C=C2)O)O	BMUKKTUHUDJSNZ-UHFFFAOYSA-N
945	JWH-007	192.5	10360860	355.194	C25H25NO	CCCCCN1C(=C(C2=CC=CC=C21)C(=O)C3=CC=CC4=CC=CC=C43)C	IBBNKINXTRKICJ-UHFFFAOYSA-N
946	JWH-016	186.22	44368310	341.178	C24H23NO	CCCCN1C(=C(C2=CC=CC=C21)C(=O)C3=CC=CC4=CC=CC=C43)C	QKXRHYJSCZFHEK-UHFFFAOYSA-N
947	JWH-019	195.48	52224389	355.194	C25H25NO	CCCCCCN1C=C(C2=CC=CC=C21)C(=O)C3=CC=CC4=CC=CC=C43	PALJPGHWDUHUPO-UHFFFAOYSA-N
948	JWH-081	198.78	10547208	371.189	C25H25NO2	CCCCCN1C=C(C2=CC=CC=C21)C(=O)C3=CC=C(C4=CC=CC=C43)OC	UBMPKJKGUQDHRM-UHFFFAOYSA-N
949	JWH-098	200.51	45272116	385.204	C26H27NO2	CCCCCN1C(=C(C2=CC=CC=C21)C(=O)C3=CC=C(C4=CC=CC=C43)OC)C	CNTCHEBQQFICNR-UHFFFAOYSA-N
950	JWH-122	194.8	44466638	355.194	C25H25NO	CCCCCN1C=C(C2=CC=CC=C21)C(=O)C3=CC=C(C4=CC=CC=C43)C	HUKJQMKQFWYIHS-UHFFFAOYSA-N
951	JWH-147	205.9	44418307	381.209	C27H27NO	CCCCCCN1C=C(C=C1C2=CC=CC=C2)C(=O)C3=CC=CC4=CC=CC=C43	FRMYAMAGHYHNKF-UHFFFAOYSA-N
952	JWH-201	192.04	44397641	335.189	C22H25NO2	CCCCCN1C=C(C2=CC=CC=C21)C(=O)CC3=CC=C(C=C3)OC	KQRKUKYSZPHOKC-UHFFFAOYSA-N
953	JWH-203	185.15	44397500	339.139	C21H22ClNO	CCCCCN1C=C(C2=CC=CC=C21)C(=O)CC3=CC=CC=C3Cl	YDINKDBAZJOSLV-UHFFFAOYSA-N
954	JWH-210	200.63	45270396	369.209	C26H27NO	CCCCCN1C=C(C2=CC=CC=C21)C(=O)C3=CC=C(C4=CC=CC=C43)CC	LACIUQLUNACUKC-UHFFFAOYSA-N
955	JWH-250	187.58	44397540	335.189	C22H25NO2	CCCCCN1C=C(C2=CC=CC=C21)C(=O)CC3=CC=CC=C3OC	FFLSJIQJQKDDCM-UHFFFAOYSA-N
956	JWH-251	183.93	11616723	319.194	C22H25NO	CCCCCN1C=C(C2=CC=CC=C21)C(=O)CC3=CC=CC=C3C	YBIPNGRKUAVSBG-UHFFFAOYSA-N
957	JWH-302	190.44	11493740	335.189	C22H25NO2	CCCCCN1C=C(C2=CC=CC=C21)C(=O)CC3=CC(=CC=C3)OC	XZVYWLVYUAQEIM-UHFFFAOYSA-N
958	JWH-398	195.74	57458928	375.139	C24H22ClNO	CCCCCN1C=C(C2=CC=CC=C21)C(=O)C3=CC=C(C4=CC=CC=C43)Cl	IUWBHGFOHXVVKV-UHFFFAOYSA-N
959	Ketamine	148.84	3821	237.092	C13H16ClNO	CNC1(CCCCC1=O)C2=CC=CC=C2Cl	YQEZLKZALYSWHR-UHFFFAOYSA-N
960	Ketoprofen	158.08	3825	254.094	C16H14O3	CC(C1=CC(=CC=C1)C(=O)C2=CC=CC=C2)C(=O)O	DKYWVDODHFEZIM-UHFFFAOYSA-N
961	Leptophos	169.83	30709	409.87	C13H10BrCl2O2PS	COP(=S)(C1=CC=CC=C1)OC2=CC(=C(C=C2Cl)Br)Cl	CVRALZAYCYJELZ-UHFFFAOYSA-N
962	Leuco Crystal Violet	216.47	69048	373.252	C25H31N3	CN(C)C1=CC=C(C=C1)C(C2=CC=C(C=C2)N(C)C)C3=CC=C(C=C3)N(C)C	OAZWDJGLIYNYMU-UHFFFAOYSA-N
963	Leucomalachite green	199.77	67215	330.21	C23H26N2	CN(C)C1=CC=C(C=C1)C(C2=CC=CC=C2)C3=CC=C(C=C3)N(C)C	WZKXBGJNNCGHIC-UHFFFAOYSA-N
964	Levamisole	143.51	26879	204.072	C11H12N2S	C1CSC2=NC(CN21)C3=CC=CC=C3	HLFSDGLLUJUHTE-SNVBAGLBSA-N
965	Lidocaine	158.92	3676	234.173	C14H22N2O	CCN(CC)CC(=O)NC1=C(C=CC=C1C)C	NNJVILVZKWQKPM-UHFFFAOYSA-N
966	Lincomycin	201.18	3000540	406.214	C18H34N2O6S	CCCC1CC(N(C1)C)C(=O)NC(C2C(C(C(C(O2)SC)O)O)O)C(C)O	OJMMVQQUTAEWLP-KIDUDLJLSA-N
967	Linuron	151.01	9502	248.012	C9H10Cl2N2O2	CN(C(=O)NC1=CC(=C(C=C1)Cl)Cl)OC	XKJMBINCVNINCA-UHFFFAOYSA-N
968	Lorazepam	166.11	3958	320.012	C15H10Cl2N2O2	C1=CC=C(C(=C1)C2=NC(C(=O)NC3=C2C=C(C=C3)Cl)O)Cl	DIWRORZWFLOCLC-UHFFFAOYSA-N
969	Losartan	200.49	3961	422.162	C22H23ClN6O	CCCCC1=NC(=C(N1CC2=CC=C(C=C2)C3=CC=CC=C3C4=NNN=N4)CO)Cl	PSIFNNKUMBGKDQ-UHFFFAOYSA-N
970	Losartan Carboxylic acid	201.1	108185	436.141	C22H21ClN6O2	CCCCC1=NC(=C(N1CC2=CC=C(C=C2)C3=CC=CC=C3C4=NNN=N4)C(=O)O)Cl	ZEUXAIYYDDCIRX-UHFFFAOYSA-N
971	Lufenuron	196.94	71777	509.978	C17H8Cl2F8N2O3	C1=CC(=C(C(=C1)F)C(=O)NC(=O)NC2=CC(=C(C=C2Cl)OC(C(C(F)(F)F)F)(F)F)Cl)F	PWPJGUXAGUPAHP-UHFFFAOYSA-N
972	MAB-CHMINACA	199.52	77565944	370.237	C21H30N4O2	CC(C)(C)C(C(=O)N)NC(=O)C1=NN(C2=CC=CC=C21)CC3CCCCC3	ZWCCSIUBHCZKOY-UHFFFAOYSA-N
973	Mabuterol	169.44	3995	310.106	C13H18ClF3N2O	CC(C)(C)NCC(C1=CC(=C(C(=C1)Cl)N)C(F)(F)F)O	JSJCTEKTBOKRST-UHFFFAOYSA-N
974	Malachite green (quat N+)	190.05	11295	329.202	C23H25N2+	CN(C)C1=CC=C(C=C1)C(=C2C=CC(=[N+](C)C)C=C2)C3=CC=CC=C3	VFCNQNZNPKRXIT-UHFFFAOYSA-N
975	Malaoxon	161.98	15415	314.059	C10H19O7PS	CCOC(=O)CC(C(=O)OCC)SP(=O)(OC)OC	WSORODGWGUUOBO-UHFFFAOYSA-N
976	Malathion	165.69	4004	330.036	C10H19O6PS2	CCOC(=O)CC(C(=O)OCC)SP(=S)(OC)OC	JXSJBGJIGXNWCI-UHFFFAOYSA-N
977	Mapenterol	172.36	178787	324.122	C14H20ClF3N2O	CCC(C)(C)NCC(C1=CC(=C(C(=C1)Cl)N)C(F)(F)F)O	KGOIKOVSEVRHNH-UHFFFAOYSA-N
978	Marbofloxacin	191.21	60651	362.139	C17H19FN4O4	CN1CCN(CC1)C2=C(C=C3C4=C2OCN(N4C=C(C3=O)C(=O)O)C)F	BPFYOAJNDMUVBL-UHFFFAOYSA-N
979	MBDB	148.37	124844	207.126	C12H17NO2	CCC(CC1=CC2=C(C=C1)OCO2)NC	USWVWJSAJAEEHQ-UHFFFAOYSA-N
980	MDMA	145.77	1615	193.11	C11H15NO2	CC(CC1=CC2=C(C=C1)OCO2)NC	SHXWCVYOXRDMCX-UHFFFAOYSA-N
981	MDMB-CHMICA	204.58	125181404	384.241	C23H32N2O3	CC(C)(C)C(C(=O)OC)NC(=O)C1=CN(C2=CC=CC=C21)CC3CCCCC3	SRJKCVHWIDFUBO-HXUWFJFHSA-N
982	MDP2P glycidate (3,4-Methylenedioxyphenylpropan-2-one glycidate)	146.08	91600766	236.068	C12H12O5	CC1(C(O1)C2=CC3=C(C=C2)OCO3)C(=O)OC	NEWFBAYQRLTJTP-UHFFFAOYSA-N
983	MDPBP (3',4'-Methylenedioxy-alpha-pyrrolidinobutyrophenone)	161.43	71300672	261.136	C15H19NO3	CCC(C(=O)C1=CC2=C(C=C1)OCO2)N3CCCC3	OLVLMDVPMCIBQW-UHFFFAOYSA-N
984	MDPV	166.96	20111961	275.152	C16H21NO3	CCCC(C(=O)C1=CC2=C(C=C1)OCO2)N3CCCC3	SYHGEUNFJIGTRX-UHFFFAOYSA-N
985	Medroxyprogesterone 17 acetate	200.27	146159573	476.221	C26H33FO7	CC1CC2C3CCC4=CC(=O)C=CC4(C3(C(CC2(C1(C(=O)COC(=O)C)O)C)OC(=O)C)F)C	GTECTIGXIMGLJQ-RPIKKDGXSA-N
986	Mefenamic acid	153.25	4044	241.11	C15H15NO2	CC1=C(C(=CC=C1)NC2=CC=CC=C2C(=O)O)C	HYYBABOKPJLUIN-UHFFFAOYSA-N
987	Megestrol	198.71	19090	342.219	C22H30O3	CC1=CC2C(CCC3(C2CCC3(C(=O)C)O)C)C4(C1=CC(=O)CC4)C	VXIMPSPISRVBPZ-NWUMPJBXSA-N
988	Melengestrol Acetate	201.51	250948	396.23	C25H32O4	CC1=CC2C(CCC3(C2CC(=C)C3(C(=O)C)OC(=O)C)C)C4(C1=CC(=O)CC4)C	UDKABVSQKJNZBH-DWNQPYOZSA-N
989	Mepanipyrim	152.76	86296	223.111	C14H13N3	CC#CC1=NC(=NC(=C1)C)NC2=CC=CC=C2	CIFWZNRJIBNXRE-UHFFFAOYSA-N
990	Mephedrone	145.51	45266826	177.115	C11H15NO	CC1=CC=C(C=C1)C(=O)C(C)NC	YELGFTGWJGBAQU-UHFFFAOYSA-N
991	Mephosfolan	153.72	13707	269.031	C8H16NO3PS2	CCOP(=O)(N=C1SCC(S1)C)OCC	LTQSAUHRSCMPLD-UHFFFAOYSA-N
992	Meropenem	190.79	441130	383.151	C17H25N3O5S	CC1C2C(C(=O)N2C(=C1SC3CC(NC3)C(=O)N(C)C)C(=O)O)C(C)O	DMJNNHOOLUXYBV-PQTSNVLCSA-N
993	Mesotrione	176.25	175967	339.041	C14H13NO7S	CS(=O)(=O)C1=CC(=C(C=C1)C(=O)C2C(=O)CCCC2=O)[N+](=O)[O-]	KPUREKXXPHOJQT-UHFFFAOYSA-N
994	Metalaxyl	160.08	42586	279.147	C15H21NO4	CC1=C(C(=CC=C1)C)N(C(C)C(=O)OC)C(=O)COC	ZQEIXNIJLIKNTD-UHFFFAOYSA-N
995	Metamitron	142.33	38854	202.085	C10H10N4O	CC1=NN=C(C(=O)N1N)C2=CC=CC=C2	VHCNQEUWZYOAEV-UHFFFAOYSA-N
996	Metaproterenol	150.12	4086	211.121	C11H17NO3	CC(C)NCC(C1=CC(=CC(=C1)O)O)O	LMOINURANNBYCM-UHFFFAOYSA-N
997	Metconazole	168.28	86210	319.145	C17H22ClN3O	CC1(CCC(C1(CN2C=NC=N2)O)CC3=CC=C(C=C3)Cl)C	XWPZUHJBOLQNMN-UHFFFAOYSA-N
998	Methabenzthiazuron	142.2	29216	221.062	C10H11N3OS	CNC(=O)N(C)C1=NC2=CC=CC=C2S1	RRVIAQKBTUQODI-UHFFFAOYSA-N
999	Methamidophos	119.93	4096	141.001	C2H8NO2PS	COP(=O)(N)SC	NNKVPIKMPCQWCG-UHFFFAOYSA-N
1000	Methedrone	145.34	216281	193.11	C11H15NO2	CC(C(=O)C1=CC=C(C=C1)OC)NC	MQUIHBQDYYAEMH-UHFFFAOYSA-N
1001	Methiocarb sulfoxide	156.88	17521	241.077	C11H15NO3S	CC1=CC(=CC(=C1S(=O)C)C)OC(=O)NC	FNCMBMZOZQAWJA-UHFFFAOYSA-N
1002	Methoxetamine	159.48	52911279	247.157	C15H21NO2	CCNC1(CCCCC1=O)C2=CC(=CC=C2)OC	LPKTWLVEGBNOOX-UHFFFAOYSA-N
1003	Methylone	147.08	45789647	207.09	C11H13NO3	CC(C(=O)C1=CC2=C(C=C1)OCO2)NC	VKEQBMCRQDSRET-UHFFFAOYSA-N
1004	Methylparaben	126.1	7456	152.047	C8H8O3	COC(=O)C1=CC=C(C=C1)O	LXCFILQKKLGQFO-UHFFFAOYSA-N
1005	Metoclopramide	173.07	4168	299.14	C14H22ClN3O2	CCN(CC)CCNC(=O)C1=CC(=C(C=C1OC)N)Cl	TTWJBBZEZQICBI-UHFFFAOYSA-N
1006	Metolachlor	159.39	4169	283.134	C15H22ClNO2	CCC1=CC=CC(=C1N(C(C)COC)C(=O)CCl)C	WVQBLGZPHOPPFO-UHFFFAOYSA-N
1007	Metoprolol	172.54	4171	267.183	C15H25NO3	CC(C)NCC(COC1=CC=C(C=C1)CCOC)O	IUBSYMUCCVWXPE-UHFFFAOYSA-N
1008	Metrafenone	182.98	6451057	408.057	C19H21BrO5	CC1=CC(=C(C(=C1C(=O)C2=C(C=CC(=C2C)Br)OC)OC)OC)OC	AMSPWOYQQAWRRM-UHFFFAOYSA-N
1009	Metribuzin	148	30479	214.089	C8H14N4OS	CC(C)(C)C1=NN=C(N(C1=O)N)SC	FOXFZRUHNHCZPX-UHFFFAOYSA-N
1010	Metronidazole	131.04	4173	171.064	C6H9N3O3	CC1=NC=C(N1CCO)[N+](=O)[O-]	VAOCPAMSLUNLGC-UHFFFAOYSA-N
1011	Mevinphos	136.8	5355863	224.045	C7H13O6P	CC(=CC(=O)OC)OP(=O)(OC)OC	GEPDYQSQVLXLEU-AATRIKPKSA-N
1012	Molinate	138.42	16653	187.103	C9H17NOS	CCSC(=O)N1CCCCCC1	DEDOPGXGGQYYMW-UHFFFAOYSA-N
1013	Monoacetyl dapsone	170.42	11257	290.073	C14H14N2O3S	CC(=O)NC1=CC=C(C=C1)S(=O)(=O)C2=CC=C(C=C2)N	WDOCBIHNYYQINH-UHFFFAOYSA-N
1014	Monocrotophos	145.86	5371562	223.061	C7H14NO5P	CC(=CC(=O)NC)OP(=O)(OC)OC	KRTSDMXIXPKRQR-AATRIKPKSA-N
1015	Morfina 3beta- D-Glucuronide	205.08	5484731	461.169	C23H27NO9	CN1CCC23C4C1CC5=C2C(=C(C=C5)OC6C(C(C(C(O6)C(=O)O)O)O)O)OC3C(C=C4)O	WAEXKFONHRHFBZ-ZXDZBKESSA-N
1016	Morfina 6beta- D-Glucuronide	206.67	5360621	461.169	C23H27NO9	CN1CCC23C4C1CC5=C2C(=C(C=C5)O)OC3C(C=C4)OC6C(C(C(C(O6)C(=O)O)O)O)O	GNJCUHZOSOYIEC-GAROZEBRSA-N
1017	Morphine	164.25	5288826	285.136	C17H19NO3	CN1CCC23C4C1CC5=C2C(=C(C=C5)O)OC3C(C=C4)O	BQJCRHHNABKAKU-KBQPJGBKSA-N
1018	Moxifloxacin	198.01	152946	401.175	C21H24FN3O4	COC1=C2C(=CC(=C1N3CC4CCCNC4C3)F)C(=O)C(=CN2C5CC5)C(=O)O	FABPRXSRWADJSP-MEDUHNTESA-N
1019	MPHP (4'-Methyl-alpha-pyrrolidinohexiophenone)	167.74	86312597	259.194	C17H25NO	CCCCC(C(=O)C1=CC=C(C=C1)C)N2CCCC2	YOSQVMGMENUCDX-INIZCTEOSA-N
1020	Myclobutanil	173.77	6336	288.114	C15H17ClN4	CCCCC(CN1C=NC=N1)(C#N)C2=CC=C(C=C2)Cl	HZJKXKUJVSEEFU-UHFFFAOYSA-N
1021	N-Desmethyl Clarithromycin	263.18	13923912	733.461	C37H67NO13	CCC1C(C(C(C(=O)C(CC(C(C(C(C(C(=O)O1)C)OC2CC(C(C(O2)C)O)(C)OC)C)OC3C(C(CC(O3)C)NC)O)(C)OC)C)C)O)(C)O	CIJTVUQEURKBDL-UHFFFAOYSA-N
1022	N-ethyl-Hexedrone	155.83	134822125	219.162	C14H21NO	CCCCC(C(=O)C1=CC=CC=C1)NCC	CWNKMHIETKEBCA-UHFFFAOYSA-N
1023	N-ethyl-Pentedrone	150.11	205593	205.147	C13H19NO	CCCC(C(=O)C1=CC=CC=C1)NCC	QQAHEGDXEXIQPR-UHFFFAOYSA-N
1024	Ethcathinone	140.81	458519	177.115	C11H15NO	CCNC(C)C(=O)C1=CC=CC=C1	LYMHIBZGTAPASQ-UHFFFAOYSA-N
1025	N,N-Dimethylcathinone	139.15	13110870	177.115	C11H15NO	CC(C(=O)C1=CC=CC=C1)N(C)C	KBHMHROOFHVLBA-VIFPVBQESA-N
1026	N4-Acetylsulfamethoxazole	167.81	65280	295.063	C12H13N3O4S	CC1=CC(=NO1)NS(=O)(=O)C2=CC=C(C=C2)NC(=O)C	GXPIUNZCALHVBA-UHFFFAOYSA-N
1027	Nalidixic Acid	145.76	4421	232.085	C12H12N2O3	CCN1C=C(C(=O)C2=C1N=C(C=C2)C)C(=O)O	MHWLWQUZZRMNGJ-UHFFFAOYSA-N
1028	Nandrolone, alpha	168.39	9904	274.193	C18H26O2	O[C@@H]1[C@]2(C)[C@@H](CC1)[C@H](CC3)[C@H](CC2)[C@@H](CC4)C3=CC4=O	NPAGDVCDWIYMMC-IZPLOLCNSA-N
1029	Naphyrone	173.49	11243002	281.178	C19H23NO	CCCC(C(=O)C1=CC2=CC=CC=C2C=C1)N3CCCC3	DTNUPBSOODGRKW-UHFFFAOYSA-N
1030	Naproxen	151.1	156391	230.094	C14H14O3	CC(C1=CC2=C(C=C1)C=C(C=C2)OC)C(=O)O	CMWTZPSULFXXJA-VIFPVBQESA-N
1031	Nodularin	300.71	14217092	824.443	C41H60N8O10	CC=C1C(=O)NC(C(C(=O)NC(C(=O)NC(C(C(=O)NC(CCC(=O)N1C)C(=O)O)C)C=CC(=CC(C)C(CC2=CC=CC=C2)OC)C)CCCN=C(N)N)C)C(=O)O	IXBQSRWSVIBXNC-HSKGSTCASA-N
1032	Norfloxacin	179.74	4539	319.133	C16H18FN3O3	CCN1C=C(C(=O)C2=CC(=C(C=C21)N3CCNCC3)F)C(=O)O	OGJPXUAPXNRGGI-UHFFFAOYSA-N
1033	Norflunitrazepam	165.2	520217	299.071	C15H10FN3O3	C1C(=O)NC2=C(C=C(C=C2)[N+](=O)[O-])C(=N1)C3=CC=CC=C3F	KNGIGRDYBQPXKQ-UHFFFAOYSA-N
1034	Norketamine	146.89	123767	223.076	C12H14ClNO	C1CCC(C(=O)C1)(C2=CC=CC=C2Cl)N	BEQZHFIKTBVCAU-UHFFFAOYSA-N
1035	norMorphine	147.06	5462508	271.121	C16H17NO3	C1CNC2CC3=C4C15C2C=CC(C5OC4=C(C=C3)O)O	ONBWJWYUHXVEJS-ZTYRTETDSA-N
1036	NSI-189 ((4-benzylpiperazin-1-yl)-[2-(3-methylbutylamino)pyridin-3-yl]methanone)	203.85	50922681	366.242	C22H30N4O	CC(C)CCNC1=C(C=CC=N1)C(=O)N2CCN(CC2)CC3=CC=CC=C3	DYTOQURYRYYNOR-UHFFFAOYSA-N
1037	Ochratoxin A	188.74	442530	403.082	C20H18ClNO6	CC1CC2=C(C=C(C(=C2C(=O)O1)O)C(=O)NC(CC3=CC=CC=C3)C(=O)O)Cl	RWQKHEORZBHNRI-BMIGLBTASA-N
1038	Olanzapine	175.78	135398745	312.141	C17H20N4S	CC1=CC2=C(S1)NC3=CC=CC=C3N=C2N4CCN(CC4)C	KVWDHTXUZHCGIO-UHFFFAOYSA-N
1039	Omeprazole	180.58	4594	345.115	C17H19N3O3S	CC1=CN=C(C(=C1OC)C)CS(=O)C2=NC3=C(N2)C=C(C=C3)OC	SUBDBMMJDZJVOS-UHFFFAOYSA-N
1040	Omethoate	135.08	14210	213.022	C5H12NO4PS	CNC(=O)CSP(=O)(OC)OC	PZXOQEXFMJCDPG-UHFFFAOYSA-N
1041	Oxacillin	187.73	6196	401.105	C19H19N3O5S	CC1=C(C(=NO1)C2=CC=CC=C2)C(=O)NC3C4N(C3=O)C(C(S4)(C)C)C(=O)O	UWYHMGVUTGAWSP-JKIFEVAISA-N
1042	Oxadixyl	158.81	53735	278.127	C14H18N2O4	CC1=C(C(=CC=C1)C)N(C(=O)COC)N2CCOC2=O	UWVQIROCRJWDKL-UHFFFAOYSA-N
1043	Oxolinic Acid	150.35	4628	261.064	C13H11NO5	CCN1C=C(C(=O)C2=CC3=C(C=C21)OCO3)C(=O)O	KYGZCKSPAKDVKC-UHFFFAOYSA-N
1044	Oxycodone	168.83	5284603	315.147	C18H21NO4	CN1CCC23C4C(=O)CCC2(C1CC5=C3C(=C(C=C5)OC)O4)O	BRUQQQPBMZOVGD-XFKAJCMBSA-N
1045	Oxydemeton-methyl	141.78	4618	246.015	C6H15O4PS2	CCS(=O)CCSP(=O)(OC)OC	PMCVMORKVPSKHZ-UHFFFAOYSA-N
1046	Oxyphenylbutazone	179.21	4641	324.147	C19H20N2O3	CCCCC1C(=O)N(N(C1=O)C2=CC=C(C=C2)O)C3=CC=CC=C3	HFHZKZSRXITVMK-UHFFFAOYSA-N
1047	Paclobutrazol	170	158076	293.129	C15H20ClN3O	CC(C)(C)C(C(CC1=CC=C(C=C1)Cl)N2C=NC=N2)O	RMOGWMIKYWRTKW-KGLIPLIRSA-N
1048	Pantoprazole	184.38	4679	383.075	C16H15F2N3O4S	COC1=C(C(=NC=C1)CS(=O)C2=NC3=C(N2)C=C(C=C3)OC(F)F)OC	IQPSEEYGBUAQFF-UHFFFAOYSA-N
1049	Parathion-ethyl	158.85	991	291.033	C10H14NO5PS	CCOP(=S)(OCC)OC1=CC=C(C=C1)[N+](=O)[O-]	LCCNCVORNKJIRZ-UHFFFAOYSA-N
1050	Parathion-methyl	149.84	4130	263.002	C8H10NO5PS	COP(=S)(OC)OC1=CC=C(C=C1)[N+](=O)[O-]	RLBIQVVOMOPOHC-UHFFFAOYSA-N
1051	Paroxetine	183.61	43815	329.143	C19H20FNO3	C1CNCC(C1C2=CC=C(C=C2)F)COC3=CC4=C(C=C3)OCO4	AHOUBRCZNHFOSL-YOEHRIQHSA-N
1052	Patulin	128.71	4696	154.027	C7H6O4	C1C=C2C(=CC(=O)O2)C(O1)O	ZRWPUFFVAOMMNM-UHFFFAOYSA-N
1053	Pefloxacin	178.17	51081	333.149	C17H20FN3O3	CCN1C=C(C(=O)C2=CC(=C(C=C21)N3CCN(CC3)C)F)C(=O)O	FHFYDNQZQSQIAI-UHFFFAOYSA-N
1054	Pendimethalin	159.72	38479	281.138	C13H19N3O4	CCC(CC)NC1=C(C=C(C(=C1[N+](=O)[O-])C)C)[N+](=O)[O-]	CHIFOSRWCNZCFN-UHFFFAOYSA-N
1055	Penicillin G	173.48	5904	334.099	C16H18N2O4S	CC1(C(N2C(S1)C(C2=O)NC(=O)CC3=CC=CC=C3)C(=O)O)C	JGSARLDLIJGVTE-MBNYWOFBSA-N
1056	Pentylone	155.92	60208608	235.121	C13H17NO3	CCCC(C(=O)C1=CC2=C(C=C1)OCO2)NC	DFMLULIEUUXXSA-UHFFFAOYSA-N
1057	Phenazone	135.59	2206	188.095	C11H12N2O	CC1=CC(=O)N(N1C)C2=CC=CC=C2	VEQOALNAAJBPNY-UHFFFAOYSA-N
1058	Phenylbutazone	173.6	4781	308.152	C19H20N2O2	CCCCC1C(=O)N(N(C1=O)C2=CC=CC=C2)C3=CC=CC=C3	VYMDGNCVAMGZFE-UHFFFAOYSA-N
1059	Phosmet	159.32	12901	316.995	C11H12NO4PS2	COP(=S)(OC)SCN1C(=O)C2=CC=CC=C2C1=O	LMNZTLDVJIUSHT-UHFFFAOYSA-N
1060	Phosphamidon	155.99	3032604	299.069	C10H19ClNO5P	CCN(CC)C(=O)C(=C(C)OP(=O)(OC)OC)Cl	RGCLLPNLLBQHPF-HJWRWDBZSA-N
1061	Pipemidic Acid	172.63	4831	303.133	C14H17N5O3	CCN1C=C(C(=O)C2=CN=C(N=C21)N3CCNCC3)C(=O)O	JOHZPMXAZQZXHR-UHFFFAOYSA-N
1062	Piperacillin	226.29	43672	517.163	C23H27N5O7S	CCN1CCN(C(=O)C1=O)C(=O)NC(C2=CC=CC=C2)C(=O)NC3C4N(C3=O)C(C(S4)(C)C)C(=O)O	IVBHGBMCVLDMKU-GXNBUGAJSA-N
1063	Pirimicarb	156.23	31645	238.143	C11H18N4O2	CC1=C(N=C(N=C1OC(=O)N(C)C)N(C)C)C	YFGYUFNIOHWBOB-UHFFFAOYSA-N
1064	Pirimiphos-methyl	167.15	34526	305.096	C11H20N3O3PS	CCN(CC)C1=NC(=CC(=N1)OP(=S)(OC)OC)C	QHOQHJPRIBSPCY-UHFFFAOYSA-N
1065	PMMA (p-methoxymetamphetamine)	143.18	90766	179.131	C11H17NO	CC(CC1=CC=C(C=C1)OC)NC	UGFMBZYKVQSQFX-UHFFFAOYSA-N
1066	Pravadoline (WIN 48,098)	193.26	56463	378.194	C23H26N2O3	CC1=C(C2=CC=CC=C2N1CCN3CCOCC3)C(=O)C4=CC=C(C=C4)OC	MEUQWHZOUDZXHH-UHFFFAOYSA-N
1067	Primidone	147.25	4909	218.106	C12H14N2O2	CCC1(C(=O)NCNC1=O)C2=CC=CC=C2	DQMZLTXERSFNPB-UHFFFAOYSA-N
1068	Prochloraz	182.48	73665	375.031	C15H16Cl3N3O2	CCCN(CCOC1=C(C=C(C=C1Cl)Cl)Cl)C(=O)N2C=CN=C2	TVLSRXXIMLFWEO-UHFFFAOYSA-N
1069	Procymidone	163.37	36242	283.017	C13H11Cl2NO2	CC12CC1(C(=O)N(C2=O)C3=CC(=CC(=C3)Cl)Cl)C	QXJKBPAVAHBARF-UHFFFAOYSA-N
1070	Profenofos	166.64	38779	371.935	C11H15BrClO3PS	CCCSP(=O)(OCC)OC1=C(C=C(C=C1)Br)Cl	QYMMJNLHFKGANY-UHFFFAOYSA-N
1071	Progesterone	180.36	5994	314.225	C21H30O2	CC(=O)C1CCC2C1(CCC3C2CCC4=CC(=O)CCC34C)C	RJKFOVLPORLFTN-LEKSSAKUSA-N
1072	Promecarb	150.39	17516	207.126	C12H17NO2	CC1=CC(=CC(=C1)OC(=O)NC)C(C)C	DTAPQAJKAFRNJB-UHFFFAOYSA-N
1073	Propachlor	142.9	4931	211.076	C11H14ClNO	CC(C)N(C1=CC=CC=C1)C(=O)CCl	MFOUDYKPLGXPGO-UHFFFAOYSA-N
1074	Propamocarb	144.69	32490	188.152	C9H20N2O2	CCCOC(=O)NCCCN(C)C	WZZLDXDUQPOXNW-UHFFFAOYSA-N
1075	Propanil	144.97	4933	217.006	C9H9Cl2NO	CCC(=O)NC1=CC(=C(C=C1)Cl)Cl	LFULEKSKNZEWOE-UHFFFAOYSA-N
1076	Propazine	155.5	4937	229.109	C9H16ClN5	CC(C)NC1=NC(=NC(=N1)Cl)NC(C)C	WJNRPILHGGKWCK-UHFFFAOYSA-N
1077	Propiconazole	177.88	43234	341.07	C15H17Cl2N3O2	CCCC1COC(O1)(CN2C=NC=N2)C3=C(C=C(C=C3)Cl)Cl	STJLVHWMYQXCPB-UHFFFAOYSA-N
1078	Propionylpromazine	182.87	24352	340.161	C20H24N2OS	CCC(=O)C1=CC2=C(C=C1)SC3=CC=CC=C3N2CCCN(C)C	ZQTVCQIJTREKSP-UHFFFAOYSA-N
1079	Propoxur	145.4	4944	209.105	C11H15NO3	CC(C)OC1=CC=CC=C1OC(=O)NC	ISRUGXGCCGIOQO-UHFFFAOYSA-N
1080	Propyzamide	157.7	32154	255.022	C12H11Cl2NO	CC(C)(C#C)NC(=O)C1=CC(=CC(=C1)Cl)Cl	PHNUZKMIPFFYSO-UHFFFAOYSA-N
1081	Proscaline	169.78	15102790	239.152	C13H21NO3	CCCOC1=C(C=C(C=C1OC)CCN)OC	HYWLMSUAZVDUFW-UHFFFAOYSA-N
1082	Prosulfocarb	157.93	62020	251.134	C14H21NOS	CCCN(CCC)C(=O)SCC1=CC=CC=C1	NQLVQOSNDJXLKG-UHFFFAOYSA-N
1083	Pymethrozine	152.5	9576037	217.096	C10H11N5O	CC1=NNC(=O)N(C1)N=CC2=CN=CC=C2	QHMTXANCGGJZRX-WUXMJOGZSA-N
1084	Pyraclostrobin	184.19	6422843	387.099	C19H18ClN3O4	COC(=O)N(C1=CC=CC=C1COC2=NN(C=C2)C3=CC=C(C=C3)Cl)OC	HZRSNVGNWUDEFX-UHFFFAOYSA-N
1085	Pyridaphenthion	175.12	8381	340.065	C14H17N2O4PS	CCOP(=S)(OCC)OC1=NN(C(=O)C=C1)C2=CC=CC=C2	CXJSOEPQXUCJSA-UHFFFAOYSA-N
1086	Pyriproxyfen	184.43	91753	321.136	C20H19NO3	CC(COC1=CC=C(C=C1)OC2=CC=CC=C2)OC3=CC=CC=N3	NHDHVHZZCFYRSB-UHFFFAOYSA-N
1087	Quinalphos	163.16	26124	298.054	C12H15N2O3PS	CCOP(=S)(OCC)OC1=NC2=CC=CC=C2N=C1	JYQUHIFYBATCCY-UHFFFAOYSA-N
1088	Quizalofop-ethyl	193.28	53518	372.088	C19H17ClN2O4	CCOC(=O)C(C)OC1=CC=C(C=C1)OC2=CN=C3C=C(C=CC3=N2)Cl	OSUHJPCHFDQAIT-UHFFFAOYSA-N
1089	R(+)-methcathinone	137.01	24011714	163.1	C10H13NO	CC(C(=O)C1=CC=CC=C1)NC	LPLLVINFLBSFRP-MRVPVSSYSA-N
1090	Ractopamine	170.44	56052	301.168	C18H23NO3	CC(CCC1=CC=C(C=C1)O)NCC(C2=CC=C(C=C2)O)O	YJQZYXCXBBCEAQ-UHFFFAOYSA-N
1091	RCS-4	183.17	56841530	321.173	C21H23NO2	CCCCCN1C=C(C2=CC=CC=C21)C(=O)C3=CC=C(C=C3)OC	OZCYJKDWRUIFFE-UHFFFAOYSA-N
1092	RCS-8	203.09	53394099	375.22	C25H29NO2	COC1=CC=CC=C1CC(=O)C2=CN(C3=CC=CC=C32)CCC4CCCCC4	BSQFBMXCQIKYNI-UHFFFAOYSA-N
1093	Reduced haloperidol	195.78	119265	377.156	C21H25ClFNO2	C1CN(CCC1(C2=CC=C(C=C2)Cl)O)CCCC(C3=CC=C(C=C3)F)O	WNZBBTJFOIOEMP-UHFFFAOYSA-N
1094	Reserpine	253.28	5770	608.273	C33H40N2O9	COC1C(CC2CN3CCC4=C(C3CC2C1C(=O)OC)NC5=C4C=CC(=C5)OC)OC(=O)C6=CC(=C(C(=C6)OC)OC)OC	QEVHRUUCFGRFIF-MDEJGZGSSA-N
1095	Risperidone	205.77	5073	410.212	C23H27FN4O2	CC1=C(C(=O)N2CCCCC2=N1)CCN3CCC(CC3)C4=NOC5=C4C=CC(=C5)F	RAPZEAPATHNIPO-UHFFFAOYSA-N
1096	Ritodrine	167.17	33572	287.152	C17H21NO3	CC(C(C1=CC=C(C=C1)O)O)NCCC2=CC=C(C=C2)O	IOVGROKTTNBUGK-SJCJKPOMSA-N
1097	Robenidine	189.05	9570438	333.055	C15H13Cl2N5	C1=CC(=CC=C1C=NNC(=NN=CC2=CC=C(C=C2)Cl)N)Cl	MOOFYEJFXBSZGE-LQGKIZFRSA-N
1098	Ronidazole	136.63	5094	200.055	C6H8N4O4	CN1C(=CN=C1COC(=O)N)[N+](=O)[O-]	PQFRTXSWDXZRRS-UHFFFAOYSA-N
1099	Roxithromycin	282.33	6915744	836.525	C41H76N2O15	CCC1C(C(C(C(=NOCOCCOC)C(CC(C(C(C(C(C(=O)O1)C)OC2CC(C(C(O2)C)O)(C)OC)C)OC3C(C(CC(O3)C)N(C)C)O)(C)O)C)C)O)(C)O	RXZBMPWDPOLZGW-XMRMVWPWSA-N
1100	Salbutamol	159.93	2083	239.152	C13H21NO3	CC(C)(C)NCC(C1=CC(=C(C=C1)O)CO)O	NDAUXUAQIAJITI-UHFFFAOYSA-N
1101	Sarafloxacin	194.545	56208	385.124	C20H17F2N3O3	C1CN(CCN1)C2=C(C=C3C(=C2)N(C=C(C3=O)C(=O)O)C4=CC=C(C=C4)F)F	XBHBWNFJWIASRO-UHFFFAOYSA-N
1102	Simazine	143	5216	201.078	C7H12ClN5	CCNC1=NC(=NC(=N1)Cl)NCC	ODCWYMIRDDJXKW-UHFFFAOYSA-N
1103	Spinosyn A	271.5	443059	731.461	C41H65NO10	CCC1CCCC(C(C(=O)C2=CC3C4CC(CC4C=CC3C2CC(=O)O1)OC5C(C(C(C(O5)C)OC)OC)OC)C)OC6CCC(C(O6)C)N(C)C	SRJQTHAZUNRMPR-UYQKXTDMSA-N
1104	Spinosyn D	274.48	183094	745.476	C42H67NO10	CCC1CCCC(C(C(=O)C2=CC3C4CC(CC4C(=CC3C2CC(=O)O1)C)OC5C(C(C(C(O5)C)OC)OC)OC)C)OC6CCC(C(O6)C)N(C)C	RDECBWLKMPEKPM-PSCJHHPTSA-N
1105	Spiramycin	332.16	6419898	842.514	C43H74N2O14	CC1CC=CC=CC(C(CC(C(C(C(CC(=O)O1)O)OC)OC2C(C(C(C(O2)C)OC3CC(C(C(O3)C)O)(C)O)N(C)C)O)CC=O)C)OC4CCC(C(O4)C)N(C)C	ACTOXUHEUCPTEW-JMRHEKERSA-N
1106	Spiroxamine	182.87	86160	297.267	C18H35NO2	CCCN(CC)CC1COC2(O1)CCC(CC2)C(C)(C)C	PUYXTUJWRLOUCW-UHFFFAOYSA-N
1107	Sulfacetamide	141.21	5320	214.041	C8H10N2O3S	CC(=O)NS(=O)(=O)C1=CC=C(C=C1)N	SKIVFJLNDNKQPD-UHFFFAOYSA-N
1108	Sulfadiazine	151.96	5215	250.052	C10H10N4O2S	C1=CN=C(N=C1)NS(=O)(=O)C2=CC=C(C=C2)N	SEEPANYCNGTZFQ-UHFFFAOYSA-N
1109	Sulfamerazine	157.53	5325	264.068	C11H12N4O2S	CC1=NC(=NC=C1)NS(=O)(=O)C2=CC=C(C=C2)N	QPPBRPIAZZHUNT-UHFFFAOYSA-N
1110	Sulfamethazine	162.73	5327	278.084	C12H14N4O2S	CC1=CC(=NC(=N1)NS(=O)(=O)C2=CC=C(C=C2)N)C	ASWVTGNCAZCNNR-UHFFFAOYSA-N
1111	Sulfamethoxazole	152.61	5329	253.052	C10H11N3O3S	CC1=CC(=NO1)NS(=O)(=O)C2=CC=C(C=C2)N	JLKIGFTWXXRPMT-UHFFFAOYSA-N
1112	Sulfapyridine	152.7	5336	249.057	C11H11N3O2S	C1=CC=NC(=C1)NS(=O)(=O)C2=CC=C(C=C2)N	GECHUMIMRBOMGK-UHFFFAOYSA-N
1113	Sulfaquinoxaline	166.68	5338	300.068	C14H12N4O2S	C1=CC=C2C(=C1)N=CC(=N2)NS(=O)(=O)C3=CC=C(C=C3)N	NHZLNPMOSADWGC-UHFFFAOYSA-N
1114	Sulfathiazole	151.7	5340	255.014	C9H9N3O2S2	C1=CC(=CC=C1N)S(=O)(=O)NC2=NC=CS2	JNMRHUJNCSQMMB-UHFFFAOYSA-N
1115	Sulprofos	170.03	37125	322.028	C12H19O2PS3	CCCSP(=S)(OCC)OC1=CC=C(C=C1)SC	JXHJNEJVUNHLKO-UHFFFAOYSA-N
1116	Tebuconazole	166.8	86102	307.145	C16H22ClN3O	CC(C)(C)C(CCC1=CC=C(C=C1)Cl)(CN2C=NC=N2)O	PXMNMQRDXWABCY-UHFFFAOYSA-N
1117	Tebufenpyrad	193.63	86354	333.161	C18H24ClN3O	CCC1=NN(C(=C1Cl)C(=O)NCC2=CC=C(C=C2)C(C)(C)C)C	ZZYSLNWGKKDOML-UHFFFAOYSA-N
1118	Teflubenzuron	170.57	91734	379.974	C14H6Cl2F4N2O2	C1=CC(=C(C(=C1)F)C(=O)NC(=O)NC2=CC(=C(C(=C2F)Cl)F)Cl)F	CJDWRQLODFKPEL-UHFFFAOYSA-N
1119	Telmisartan	232.32	65999	514.237	C33H30N4O2	CCCC1=NC2=C(N1CC3=CC=C(C=C3)C4=CC=CC=C4C(=O)O)C=C(C=C2C)C5=NC6=CC=CC=C6N5C	RMMXLENWKUUMAY-UHFFFAOYSA-N
1120	Tepraloxydim	186.27	135585373	341.139	C17H24ClNO4	CCC(=NOCC=CCl)C1=C(CC(CC1=O)C2CCOCC2)O	IOYNQIMAUDJVEI-BMVIKAAMSA-N
1121	Terbumeton	156.21	36584	225.159	C10H19N5O	CCNC1=NC(=NC(=N1)OC)NC(C)(C)C	BCQMBFHBDZVHKU-UHFFFAOYSA-N
1122	Terbutaline	155.27	5403	225.136	C12H19NO3	CC(C)(C)NCC(C1=CC(=CC(=C1)O)O)O	XWTYSIMOBUGWOL-UHFFFAOYSA-N
1123	Terbuthylazine	153.99	22206	229.109	C9H16ClN5	CCNC1=NC(=NC(=N1)Cl)NC(C)(C)C	FZXISNSWEXTPMF-UHFFFAOYSA-N
1124	Terbutryn	160.48	13450	241.136	C10H19N5S	CCNC1=NC(=NC(=N1)SC)NC(C)(C)C	IROINLKCQGIITA-UHFFFAOYSA-N
1125	Testosterone	172.37	6013	288.209	C19H28O2	CC12CCC3C(C1CCC2O)CCC4=CC(=O)CCC34C	MUMGGOZAMZWBJJ-DYKIIFRCSA-N
1126	Testosterone glucuronide	221.48	108192	464.241	C25H36O8	CC12CCC3C(C1CCC2OC4C(C(C(C(O4)C(=O)O)O)O)O)CCC5=CC(=O)CCC35C	NIKZPECGCSUSBV-HMAFJQTKSA-N
1127	Tetraconazole	174.67	80277	371.022	C13H11Cl2F4N3O	C1=CC(=C(C=C1Cl)Cl)C(CN2C=NC=N2)COC(C(F)F)(F)F	LQDARGUHUSPFNL-UHFFFAOYSA-N
1128	TH-PVP (3',4'-tetramethylene-alpha-Pyrrolidinovalerophenone)	178.4	132989549	285.209	C19H27NO	CCCC(C(=O)C1=CC2=C(CCCC2)C=C1)N3CCCC3	MMIKQWIZKBYLKZ-UHFFFAOYSA-N
1129	THC-COOH	193.85	108207	344.199	C21H28O4	CCCCCC1=CC(=C2C3C=C(CCC3C(OC2=C1)(C)C)C(=O)O)O	YOVRGSHRZRJTLZ-HZPDHXFCSA-N
1130	Thiabendazole	137.44	5430	201.036	C10H7N3S	C1=CC=C2C(=C1)NC(=N2)C3=CSC=N3	WJCNZQLZVWNLKY-UHFFFAOYSA-N
1131	Thiacloprid	156.97	115224	252.024	C10H9ClN4S	C1CSC(=NC#N)N1CC2=CN=C(C=C2)Cl	HOKKPVIRMVDYPB-UHFFFAOYSA-N
1132	Thiamethoxam	158.16	5821911	291.019	C8H10ClN5O3S	CN1COCN(C1=N[N+](=O)[O-])CC2=CN=C(S2)Cl	NWWZPOKUUAIXIW-DHZHZOJOSA-N
1133	Thiobencarb	155.71	34192	257.064	C12H16ClNOS	CCN(CC)C(=O)SCC1=CC=C(C=C1)Cl	QHTQREMOGMZHJV-UHFFFAOYSA-N
1134	Thiodicarb	181.53	9601227	354.049	C10H18N4O4S3	CC(=NOC(=O)N(C)SN(C)C(=O)ON=C(C)SC)SC	XDOTVMNBCQVZKG-MKICQXMISA-N
1135	Thiophanate-methyl	174.79	3032791	342.046	C12H14N4O4S2	COC(=O)NC(=S)NC1=CC=CC=C1NC(=S)NC(=O)OC	QGHREAKMXXNCOA-UHFFFAOYSA-N
1136	Thiothinone	135.19	12198617	169.056	C8H11NOS	CC(C(=O)C1=CC=CS1)NC	DOZQPYDMJMLVKX-UHFFFAOYSA-N
1137	THJ-018	186.01	124518671	342.173	C23H22N2O	CCCCCN1C2=CC=CC=C2C(=N1)C(=O)C3=CC=CC4=CC=CC=C43	VAKGBPSFDNTMDJ-UHFFFAOYSA-N
1138	THJ-2201	187.57	91864533	360.164	C23H21FN2O	C1=CC=C2C(=C1)C=CC=C2C(=O)C3=NN(C4=CC=CC=C43)CCCCCF	DULWRYKFTVFPTL-UHFFFAOYSA-N
1139	Tiamulin	217.61	656958	493.323	C28H47NO4S	CCN(CC)CCSCC(=O)OC1CC(C(C(C23CCC(C1(C2C(=O)CC3)C)C)C)O)(C)C=C	UURAUHCOJAIIRQ-QGLSALSOSA-N
1140	Tolclofos-methyl	149.82	91664	299.954	C9H11Cl2O3PS	CC1=CC(=C(C(=C1)Cl)OP(=S)(OC)OC)Cl	OBZIQQJJIKNWNO-UHFFFAOYSA-N
1141	Tramadol	161.3	33741	263.189	C16H25NO2	CN(C)CC1CCCCC1(C2=CC(=CC=C2)OC)O	TVYLLZQTGLZFBW-ZBFHGGJFSA-N
1142	Triadimefon	172.99	39385	293.093	C14H16ClN3O2	CC(C)(C)C(=O)C(N1C=NC=N1)OC2=CC=C(C=C2)Cl	WURBVZBTWMNKQT-UHFFFAOYSA-N
1143	Triadimenol	172.08	41368	295.109	C14H18ClN3O2	CC(C)(C)C(C(N1C=NC=N1)OC2=CC=C(C=C2)Cl)O	BAZVSMNPJJMILC-UHFFFAOYSA-N
1144	Trichlorfon	135.96	5853	255.923	C4H8Cl3O4P	COP(=O)(C(C(Cl)(Cl)Cl)O)OC	NFACJZMKEDPNKN-UHFFFAOYSA-N
1145	Tridemorph	186.68	32518	297.303	C19H39NO	CCCCCCCCCCCCCN1CC(OC(C1)C)C	YTOPFCCWCSOHFV-UHFFFAOYSA-N
1146	Triflumizole	177.09	91699	345.086	C15H15ClF3N3O	CCCOCC(=NC1=C(C=C(C=C1)Cl)C(F)(F)F)N2C=CN=C2	HSMVPDGQOIQYSR-UHFFFAOYSA-N
1147	Trimethoprim	172.89	5578	290.138	C14H18N4O3	COC1=CC(=CC(=C1OC)OC)CC2=CN=C(N=C2N)N	IEDVJHCEMCRBQM-UHFFFAOYSA-N
1148	Tylosin	319.79	5280440	915.519	C46H77NO17	CCC1C(C=C(C=CC(=O)C(CC(C(C(C(CC(=O)O1)O)C)OC2C(C(C(C(O2)C)OC3CC(C(C(O3)C)O)(C)O)N(C)C)O)CC=O)C)C)COC4C(C(C(C(O4)C)O)OC)OC	WBPYTXDJUQJLPQ-VMXQISHHSA-N
1149	U-47700	178.18	13544016	328.111	C16H22Cl2N2O	CN(C)C1CCCCC1N(C)C(=O)C2=CC(=C(C=C2)Cl)Cl	JGPNMZWFVRQNGU-HUUCEWRRSA-N
1150	U-49900	185.9	23349712	356.142	C18H26Cl2N2O	CCN(CC)C1CCCCC1N(C)C(=O)C2=CC(=C(C=C2)Cl)Cl	AXACJBKFKCCIOR-UHFFFAOYSA-N
1151	Venlafaxine	171.86	5656	277.204	C17H27NO2	CN(C)CC(C1=CC=C(C=C1)OC)C2(CCCCC2)O	PNVNVHUZROJLTJ-UHFFFAOYSA-N
1152	Xylazine	148.72	5707	220.103	C12H16N2S	CC1=C(C(=CC=C1)C)NC2=NCCCS2	BPICBUSOMSTKRF-UHFFFAOYSA-N
1153	Zearalenone	172.48	5281576	318.147	C18H22O5	CC1CCCC(=O)CCCC=CC2=C(C(=CC(=C2)O)O)C(=O)O1	MBMQEIFVQACCCH-QBODLPLBSA-N
1154	Zilpaterol	162.36	3086576	261.148	C14H19N3O2	CC(C)NC1CCN2C3=C(C1O)C=CC=C3NC2=O	ZSTCZWJCLIRCOJ-DGCLKSJQSA-N
1155	alpha-PVP	156.19	11148955	231.162	C15H21NO	CCCC(C(=O)C1=CC=CC=C1)N2CCCC2	YDIIDRWHPFMLGR-UHFFFAOYSA-N
1156	alpha-Zearalanone	172.62	108003	320.162	C18H24O5	CC1CCCC(=O)CCCCCC2=C(C(=CC(=C2)O)O)C(=O)O1	APJDQUGPCJRQRJ-LBPRGKRZSA-N
1157	beta-Pentedrone	145.72	57501499	191.131	C12H17NO	CCCC(C(=O)C1=CC=CC=C1)NC	WLIWIUNEJRETFX-UHFFFAOYSA-N
1158	Acetamiprid	153	213021	222.067	C10H11ClN4	CC(=NC#N)N(C)CC1=CN=C(C=C1)Cl	WCXDHFDTOYPNIE-UHFFFAOYSA-N
1159	Acibenzolar-S-methyl	137.1	86412	209.992	C8H6N2OS2	CSC(=O)C1=C2C(=CC=C1)N=NS2	UELITFHSCLAHKR-UHFFFAOYSA-N
1160	Alachlor	158.6	2078	269.118	C14H20ClNO2	CCC1=C(C(=CC=C1)CC)N(COC)C(=O)CCl	XCSGPAVHZFQHGE-UHFFFAOYSA-N
1161	Ametryn	156.7	13263	227.12	C9H17N5S	CCNC1=NC(=NC(=N1)SC)NC(C)C	RQVYBGPQFYCBGX-UHFFFAOYSA-N
1162	Aminocarb	152.5	16247	208.121	C11H16N2O2	CC1=C(C=CC(=C1)OC(=O)NC)N(C)C	IMIDOCRTMDIQIJ-UHFFFAOYSA-N
1163	Atrazine	151	2256	215.094	C8H14ClN5	CCNC1=NC(=NC(=N1)Cl)NC(C)C	MXWJVTOOROXGIU-UHFFFAOYSA-N
1164	Atrazine-desethyl	141.2	22563	187.062	C6H10ClN5	CC(C)NC1=NC(=NC(=N1)N)Cl	DFWFIQKMSFGDCQ-UHFFFAOYSA-N
1165	Atrazine-desethyl-desisopropyl	125.2	18831	145.016	C3H4ClN5	C1(=NC(=NC(=N1)Cl)N)N	FVFVNNKYKYZTJU-UHFFFAOYSA-N
1166	Azamethiphos	160	71482	323.974	C9H10ClN2O5PS	COP(=O)(OC)SCN1C2=C(C=C(C=N2)Cl)OC1=O	VNKBTWQZTQIWDV-UHFFFAOYSA-N
1167	Azoxystrobin	197.5	3034285	403.117	C22H17N3O5	COC=C(C1=CC=CC=C1OC2=NC=NC(=C2)OC3=CC=CC=C3C#N)C(=O)OC	WFDXOXNFNRHQEC-GHRIWEEISA-N
1168	Benalaxyl	174	51369	325.168	C20H23NO3	CC1=C(C(=CC=C1)C)N(C(C)C(=O)OC)C(=O)CC2=CC=CC=C2	CJPQIRJHIZUAQP-UHFFFAOYSA-N
1169	Boscalid	175.5	213013	342.033	C18H12Cl2N2O	C1=CC=C(C(=C1)C2=CC=C(C=C2)Cl)NC(=O)C3=C(N=CC=C3)Cl	WYEMLYFITZORAB-UHFFFAOYSA-N
1170	Butafenacil	212.2	11826859	474.081	C20H18ClF3N2O6	CC(C)(C(=O)OCC=C)OC(=O)C1=C(C=CC(=C1)N2C(=O)C=C(N(C2=O)C)C(F)(F)F)Cl	JEDYYFXHPAIBGR-UHFFFAOYSA-N
1171	Carbendazim	139.1	25429	191.069	C9H9N3O2	COC(=O)NC1=NC2=CC=CC=C2N1	TWFZGCMQGLPBSX-UHFFFAOYSA-N
1172	Carbofuran	150	2566	221.105	C12H15NO3	CC1(CC2=C(O1)C(=CC=C2)OC(=O)NC)C	DUEPRVBVGDRKAG-UHFFFAOYSA-N
1173	Carboxin	152.2	21307	235.067	C12H13NO2S	CC1=C(SCCO1)C(=O)NC2=CC=CC=C2	GYSSRZJIHXQEHQ-UHFFFAOYSA-N
1174	Carfentrazone-ethyl	185.8	86222	411.036	C15H14Cl2F3N3O3	CCOC(=O)C(CC1=CC(=C(C=C1Cl)F)N2C(=O)N(C(=N2)C)C(F)F)Cl	MLKCGVHIFJBRCD-UHFFFAOYSA-N
1175	Chlorantraniliprole	198.3	11271640	480.971	C18H14BrCl2N5O2	CC1=CC(=CC(=C1NC(=O)C2=CC(=NN2C3=C(C=CC=N3)Cl)Br)C(=O)NC)Cl	PSOVNZZNOMJUBI-UHFFFAOYSA-N
1176	Chlorfluazuron	221.4	91708	538.963	C20H9Cl3F5N3O3	C1=CC(=C(C(=C1)F)C(=O)NC(=O)NC2=CC(=C(C(=C2)Cl)OC3=C(C=C(C=N3)C(F)(F)F)Cl)Cl)F	UISUNVFOGSJSKD-UHFFFAOYSA-N
1177	Chloroxuron	174.4	16115	290.082	C15H15ClN2O2	CN(C)C(=O)NC1=CC=C(C=C1)OC2=CC=C(C=C2)Cl	IVUXTESCPZUGJC-UHFFFAOYSA-N
1178	Chlorpyrifos	165	2730	348.926	C9H11Cl3NO3PS	CCOP(=S)(OCC)OC1=NC(=C(C=C1Cl)Cl)Cl	SBPBAQFWLVIOKP-UHFFFAOYSA-N
1179	Chlorpyrifos‐methyl	155.3	21803	320.895	C7H7Cl3NO3PS	COP(=S)(OC)OC1=NC(=C(C=C1Cl)Cl)Cl	HRBKVYFZANMGRE-UHFFFAOYSA-N
1180	Chlortoluron	148.9	27375	212.072	C10H13ClN2O	CC1=C(C=C(C=C1)NC(=O)N(C)C)Cl	JXCGFZXSOMJFOA-UHFFFAOYSA-N
1181	Clethodim	190.4	135491728	359.132	C17H26ClNO3S	CCC(=NOCC=CCl)C1=C(CC(CC1=O)CC(C)SCC)O	SILSDTWXNBZOGF-KUZBFYBWSA-N
1182	Clofentezine	163.6	73670	302.013	C14H8Cl2N4	C1=CC=C(C(=C1)C2=NN=C(N=N2)C3=CC=CC=C3Cl)Cl	UXADOQPNKNTIHB-UHFFFAOYSA-N
1183	Clothianidin	153.2	86287519	249.009	C6H8ClN5O2S	CNC(=N[N+](=O)[O-])NCC1=CN=C(S1)Cl	PGOOBECODWQEAB-UHFFFAOYSA-N
1184	Crimidin	133.8	10813	171.056	C7H10ClN3	CC1=CC(=NC(=N1)Cl)N(C)C	HJIUPFPIEBPYIE-UHFFFAOYSA-N
1185	Cyanazine	157.1	30773	240.089	C9H13ClN6	CCNC1=NC(=NC(=N1)Cl)NC(C)(C)C#N	MZZBPDKVEFVLFF-UHFFFAOYSA-N
1186	Cyazofamid	167.4	9862076	324.045	C13H13ClN4O2S	CC1=CC=C(C=C1)C2=C(N=C(N2S(=O)(=O)N(C)C)C#N)Cl	YXKMMRDKEKCERS-UHFFFAOYSA-N
1187	Cycluron	151.6	16554	198.173	C11H22N2O	CN(C)C(=O)NC1CCCCCCC1	DQZCVNGCTZLGAQ-UHFFFAOYSA-N
1188	Cyproconazole	169.1	86132	291.114	C15H18ClN3O	CC(C1CC1)C(CN2C=NC=N2)(C3=CC=C(C=C3)Cl)O	UFNOUKDBUJZYDE-UHFFFAOYSA-N
1189	Cyprodinil	154.9	86367	225.127	C14H15N3	CC1=CC(=NC(=N1)NC2=CC=CC=C2)C3CC3	HAORKNGNJCEJBX-UHFFFAOYSA-N
1190	Cyromazine	137	47866	166.097	C6H10N6	C1CC1NC2=NC(=NC(=N2)N)N	LVQDKIWDGQRHTE-UHFFFAOYSA-N
1191	Deltamethrin	206.2	40585	502.973	C22H19Br2NO3	CC1(C(C1C(=O)OC(C#N)C2=CC(=CC=C2)OC3=CC=CC=C3)C=C(Br)Br)C	OWZREIFADZCYQD-NSHGMRRFSA-N
1192	Desmedipham	182	24743	300.111	C16H16N2O4	CCOC(=O)NC1=CC(=CC=C1)OC(=O)NC2=CC=CC=C2	WZJZMXBKUWKXTQ-UHFFFAOYSA-N
1193	Diazinon	173.5	3017	304.101	C12H21N2O3PS	CCOP(=S)(OCC)OC1=NC(=NC(=C1)C)C(C)C	FHIVAFMUCKRCQO-UHFFFAOYSA-N
1194	Diclobutrazol	174.5	53309	327.091	C15H19Cl2N3O	CC(C)(C)C(C(CC1=C(C=C(C=C1)Cl)Cl)N2C=NC=N2)O	URDNHJIVMYZFRT-UHFFFAOYSA-N
1195	Dicrotophos	149.8	5371560	237.077	C8H16NO5P	CC(=CC(=O)N(C)C)OP(=O)(OC)OC	VEENJGZXVHKXNB-VOTSOKGWSA-N
1196	Difenoconazole	200.1	86173	405.065	C19H17Cl2N3O3	CC1COC(O1)(CN2C=NC=N2)C3=C(C=C(C=C3)OC4=CC=C(C=C4)Cl)Cl	BQYJATMQXGBDHF-UHFFFAOYSA-N
1197	Diflubenzuron	163.1	37123	310.032	C14H9ClF2N2O2	C1=CC(=C(C(=C1)F)C(=O)NC(=O)NC2=CC=C(C=C2)Cl)F	QQQYTWIFVNKMRW-UHFFFAOYSA-N
1198	Dimethomorph	200.6	5889665	387.124	C21H22ClNO4	COC1=C(C=C(C=C1)C(=CC(=O)N2CCOCC2)C3=CC=C(C=C3)Cl)OC	QNBTYORWCCMPQP-NBVRZTHBSA-N
1199	Dimoxystrobin	173.8	10936292	326.163	C19H22N2O3	CC1=CC(=C(C=C1)C)OCC2=CC=CC=C2C(=NOC)C(=O)NC	WXUZAHCNPWONDH-DYTRJAOYSA-N
1200	Diniconazole	175.1	6436605	325.075	C15H17Cl2N3O	CC(C)(C)C(C(=CC1=C(C=C(C=C1)Cl)Cl)N2C=NC=N2)O	FBOUIAKEJMZPQG-AWNIVKPZSA-N
1201	Diuron	150	3120	232.017	C9H10Cl2N2O	CN(C)C(=O)NC1=CC(=C(C=C1)Cl)Cl	XMTQQYYKAHVGBJ-UHFFFAOYSA-N
1202	Doramectin	308.7	9832750	898.508	C50H74O14	CC1C=CC=C2COC3C2(C(C=C(C3O)C)C(=O)OC4CC(CC=C(C1OC5CC(C(C(O5)C)OC6CC(C(C(O6)C)O)OC)OC)C)OC7(C4)C=CC(C(O7)C8CCCCC8)C)O	QLFZZSKTJWDQOS-YDBLARSUSA-N
1203	Emamectin B1a	302	11549937	885.524	C49H75NO13	CCC(C)C1C(C=CC2(O1)CC3CC(O2)CC=C(C(C(C=CC=C4COC5C4(C(C=C(C5O)C)C(=O)O3)O)C)OC6CC(C(C(O6)C)OC7CC(C(C(O7)C)NC)OC)OC)C)C	CXEGAUYXQAKHKJ-NSBHKLITSA-N
1204	Emamectin B1b	298.3	15279960	871.508	C48H73NO13	CC1C=CC=C2COC3C2(C(C=C(C3O)C)C(=O)OC4CC(CC=C(C1OC5CC(C(C(O5)C)OC6CC(C(C(O6)C)NC)OC)OC)C)OC7(C4)C=CC(C(O7)C(C)C)C)O	DXIOOXFZLKCVHK-VAUHGISYSA-N
1205	Epoxiconazole	174.4	3317081	329.073	C17H13ClFN3O	C1=CC=C(C(=C1)C2C(O2)(CN3C=NC=N3)C4=CC=C(C=C4)F)Cl	ZMYFCFLJBGAQRS-UHFFFAOYSA-N
1206	Etaconazole	172.2	91673	327.054	C14H15Cl2N3O2	CCC1COC(O1)(CN2C=NC=N2)C3=C(C=C(C=C3)Cl)Cl	DWRKFAJEBUWTQM-UHFFFAOYSA-N
1207	Ethion	178.2	3286	383.988	C9H22O4P2S4	CCOP(=S)(OCC)SCSP(=S)(OCC)OCC	RIZMRRKBZQXFOY-UHFFFAOYSA-N
1208	Ethiprole	183.7	9930667	395.983	C13H9Cl2F3N4OS	CCS(=O)C1=C(N(N=C1C#N)C2=C(C=C(C=C2Cl)C(F)(F)F)Cl)N	FNELVJVBIYMIMC-UHFFFAOYSA-N
1209	Ethirimol	153.5	135424354	209.153	C11H19N3O	CCCCC1=C(N=C(NC1=O)NCC)C	BBXXLROWFHWFQY-UHFFFAOYSA-N
1210	Ethofumesate	166.5	33360	286.087	C13H18O5S	CCOC1C(C2=C(O1)C=CC(=C2)OS(=O)(=O)C)(C)C	IRCMYGHHKLLGHV-UHFFFAOYSA-N
1211	Ethoxyquin	155.5	3293	217.147	C14H19NO	CCOC1=CC2=C(C=C1)NC(C=C2C)(C)C	DECIPOUIJURFOJ-UHFFFAOYSA-N
1212	Etoxazole	187.7	153974	359.17	C21H23F2NO2	CCOC1=C(C=CC(=C1)C(C)(C)C)C2COC(=N2)C3=C(C=CC=C3F)F	IXSZQYVWNJNRAL-UHFFFAOYSA-N
1213	Fenamidone	172.7	10403199	311.109	C17H17N3OS	CC1(C(=O)N(C(=N1)SC)NC2=CC=CC=C2)C3=CC=CC=C3	LMVPQMGRYSRMIW-KRWDZBQOSA-N
1214	Fenarimol	174.4	43226	330.033	C17H12Cl2N2O	C1=CC=C(C(=C1)C(C2=CC=C(C=C2)Cl)(C3=CN=CN=C3)O)Cl	NHOWDZOIZKMVAI-UHFFFAOYSA-N
1215	Fenazaquin	175.2	86356	306.173	C20H22N2O	CC(C)(C)C1=CC=C(C=C1)CCOC2=NC=NC3=CC=CC=C32	DMYHGDXADUDKCQ-UHFFFAOYSA-N
1216	Fenbuconazole	183.6	86138	336.114	C19H17ClN4	C1=CC=C(C=C1)C(CCC2=CC=C(C=C2)Cl)(CN3C=NC=N3)C#N	RQDJADAKIFFEKQ-UHFFFAOYSA-N
1217	Fenhexamid	166.3	213031	301.064	C14H17Cl2NO2	CC1(CCCCC1)C(=O)NC2=C(C(=C(C=C2)O)Cl)Cl	VDLGAVXLJYLFDH-UHFFFAOYSA-N
1218	Fenoxycarb	181.3	51605	301.131	C17H19NO4	CCOC(=O)NCCOC1=CC=C(C=C1)OC2=CC=CC=C2	HJUFTIJOISQSKQ-UHFFFAOYSA-N
1219	Fenpropimorph	176.6	93365	303.256	C20H33NO	CC1CN(CC(O1)C)CC(C)CC2=CC=C(C=C2)C(C)(C)C	RYAUSSKQMZRMAI-ALOPSCKCSA-N
1220	Fenpyroximate	205.3	9576412	421.2	C24H27N3O4	CC1=NN(C(=C1C=NOCC2=CC=C(C=C2)C(=O)OC(C)(C)C)OC3=CC=CC=C3)C	YYJNOYZRYGDPNH-MFKUBSTISA-N
1221	Fenuron	136.2	7560	164.095	C9H12N2O	CN(C)C(=O)NC1=CC=CC=C1	XXOYNJXVWVNOOJ-UHFFFAOYSA-N
1222	Fipronil	191	3352	435.939	C12H4Cl2F6N4OS	C1=C(C=C(C(=C1Cl)N2C(=C(C(=N2)C#N)S(=O)C(F)(F)F)N)Cl)C(F)(F)F	ZOCSXAVNDGMNBV-UHFFFAOYSA-N
1223	Flonicamid	148	9834513	229.046	C9H6F3N3O	C1=CN=CC(=C1C(F)(F)F)C(=O)NCC#N	RLQJEEJISHYWON-UHFFFAOYSA-N
1224	Flufenacet	178.2	86429	363.066	C14H13F4N3O2S	CC(C)N(C1=CC=C(C=C1)F)C(=O)COC2=NN=C(S2)C(F)(F)F	IANUJLZYFUDJIH-UHFFFAOYSA-N
1225	Flufenoxuron	204.9	91766	488.036	C21H11ClF6N2O3	C1=CC(=C(C(=C1)F)C(=O)NC(=O)NC2=C(C=C(C=C2)OC3=C(C=C(C=C3)C(F)(F)F)Cl)F)F	RYLHNOVXKPXDIP-UHFFFAOYSA-N
1226	Fluometuron	149.7	16562	232.082	C10H11F3N2O	CN(C)C(=O)NC1=CC=CC(=C1)C(F)(F)F	RZILCCPWPBTYDO-UHFFFAOYSA-N
1227	Fluoxastrobin	204.6	11048796	458.079	C21H16ClFN4O5	CON=C(C1=CC=CC=C1OC2=C(C(=NC=N2)OC3=CC=CC=C3Cl)F)C4=NOCCO4	UFEODZBUAFNAEU-NLRVBDNBSA-N
1228	Fluquinconazole	176.6	86417	375.009	C16H8Cl2FN5O	C1=CC2=C(C=C1F)C(=O)N(C(=N2)N3C=NC=N3)C4=C(C=C(C=C4)Cl)Cl	IJJVMEJXYNJXOJ-UHFFFAOYSA-N
1229	Flusilazole	174.3	73675	315.1	C16H15F2N3Si	C[Si](CN1C=NC=N1)(C2=CC=C(C=C2)F)C3=CC=C(C=C3)F	FQKUGOMFVDPBIZ-UHFFFAOYSA-N
1230	Flutolanil	173.9	47898	323.113	C17H16F3NO2	CC(C)OC1=CC=CC(=C1)NC(=O)C2=CC=CC=C2C(F)(F)F	PTCGDEVVHUXTMP-UHFFFAOYSA-N
1231	Flutriafol	166.2	91727	301.103	C16H13F2N3O	C1=CC=C(C(=C1)C(CN2C=NC=N2)(C3=CC=C(C=C3)F)O)F	JWUCHKBSVLQQCO-UHFFFAOYSA-N
1232	Forchlorfenuron	157.1	93379	247.051	C12H10ClN3O	C1=CC=C(C=C1)NC(=O)NC2=CC(=NC=C2)Cl	GPXLRLUVLMHHIK-UHFFFAOYSA-N
1233	Formetanate	157	31099	221.116	C11H15N3O2	CNC(=O)OC1=CC=CC(=C1)N=CN(C)C	RMFNNCGOSPBBAD-UHFFFAOYSA-N
1234	Fuberidazole	136.8	19756	184.064	C11H8N2O	C1=CC=C2C(=C1)NC(=N2)C3=CC=CO3	UYJUZNLFJAWNEZ-UHFFFAOYSA-N
1235	Furalaxyl	164.2	42504	301.131	C17H19NO4	CC1=C(C(=CC=C1)C)N(C(C)C(=O)OC)C(=O)C2=CC=CO2	CIEXPHRYOLIQQD-UHFFFAOYSA-N
1236	Furathiocarb	193.4	47759	382.156	C18H26N2O5S	CCCCOC(=O)N(C)SN(C)C(=O)OC1=CC=CC2=C1OC(C2)(C)C	HAWJXYBZNNRMNO-UHFFFAOYSA-N
1237	Hexaconazole	172.7	66461	313.075	C14H17Cl2N3O	CCCCC(CN1C=NC=N1)(C2=C(C=C(C=C2)Cl)Cl)O	STMIIPIFODONDC-UHFFFAOYSA-N
1238	Hexaflumuron	189.1	91741	459.982	C16H8Cl2F6N2O3	C1=CC(=C(C(=C1)F)C(=O)NC(=O)NC2=CC(=C(C(=C2)Cl)OC(C(F)F)(F)F)Cl)F	RGNPBRKPHBKNKX-UHFFFAOYSA-N
1239	Hexazinone	162.5	39965	252.159	C12H20N4O2	CN1C(=NC(=O)N(C1=O)C2CCCCC2)N(C)C	CAWXEEYDBZRFPE-UHFFFAOYSA-N
1240	Hexythiazox	185.5	13218777	352.101	C17H21ClN2O2S	CC1C(SC(=O)N1C(=O)NC2CCCCC2)C3=CC=C(C=C3)Cl	XGWIJUOSCAQSSV-XHDPSFHLSA-N
1241	Hydramethylnon	242.8	5281875	494.191	C25H24F6N4	CC1(CNC(=NC1)NN=C(C=CC2=CC=C(C=C2)C(F)(F)F)C=CC3=CC=C(C=C3)C(F)(F)F)C	IQVNEKKDSLOHHK-FNCQTZNRSA-N
1242	Imazalil	166.6	37175	296.048	C14H14Cl2N2O	C=CCOC(CN1C=CN=C1)C2=C(C=C(C=C2)Cl)Cl	PZBPKYOVPCNPJY-UHFFFAOYSA-N
1243	Imidacloprid	155.4	86287518	255.052	C9H10ClN5O2	C1CN(C(=N[N+](=O)[O-])N1)CC2=CN=C(C=C2)Cl	YWTYJOPNNQFBPC-UHFFFAOYSA-N
1244	Indoxacarb	207.1	107720	527.071	C22H17ClF3N3O7	COC(=O)C12CC3=C(C1=NN(CO2)C(=O)N(C4=CC=C(C=C4)OC(F)(F)F)C(=O)OC)C=CC(=C3)Cl	VBCVPMMZEGZULK-NRFANRHFSA-N
1245	Ipconazole	173.6	86211	333.161	C18H24ClN3O	CC(C)C1CCC(C1(CN2C=NC=N2)O)CC3=CC=C(C=C3)Cl	QTYCMDBMOLSEAM-UHFFFAOYSA-N
1246	Isoproturon	153.9	36679	206.142	C12H18N2O	CC(C)C1=CC=C(C=C1)NC(=O)N(C)C	PUIYMUZLKQOUOZ-UHFFFAOYSA-N
1247	Linuron	152.3	9502	248.012	C9H10Cl2N2O2	CN(C(=O)NC1=CC(=C(C=C1)Cl)Cl)OC	XKJMBINCVNINCA-UHFFFAOYSA-N
1248	Lufenuron	197.8	71777	509.978	C17H8Cl2F8N2O3	C1=CC(=C(C(=C1)F)C(=O)NC(=O)NC2=CC(=C(C=C2Cl)OC(C(C(F)(F)F)F)(F)F)Cl)F	PWPJGUXAGUPAHP-UHFFFAOYSA-N
1249	Malaoxon	164.3	15415	314.059	C10H19O7PS	CCOC(=O)CC(C(=O)OCC)SP(=O)(OC)OC	WSORODGWGUUOBO-UHFFFAOYSA-N
1250	Mandipropamid	197	11292824	411.124	C23H22ClNO4	COC1=C(C=CC(=C1)CCNC(=O)C(C2=CC=C(C=C2)Cl)OCC#C)OCC#C	KWLVWJPJKJMCSH-UHFFFAOYSA-N
1251	Mefenacet	168.6	91716	298.078	C16H14N2O2S	CN(C1=CC=CC=C1)C(=O)COC2=NC3=CC=CC=C3S2	XIGAUIHYSDTJHW-UHFFFAOYSA-N
1252	Mepanipyrim	154.5	86296	223.111	C14H13N3	CC#CC1=NC(=NC(=C1)C)NC2=CC=CC=C2	CIFWZNRJIBNXRE-UHFFFAOYSA-N
1253	Mepronil	170.9	41632	269.142	C17H19NO2	CC1=CC=CC=C1C(=O)NC2=CC(=CC=C2)OC(C)C	BCTQJXQXJVLSIG-UHFFFAOYSA-N
1254	Mesotrione	176.5	175967	339.041	C14H13NO7S	CS(=O)(=O)C1=CC(=C(C=C1)C(=O)C2C(=O)CCCC2=O)[N+](=O)[O-]	KPUREKXXPHOJQT-UHFFFAOYSA-N
1255	Metaflumizone	213.9	9827529	506.118	C24H16F6N4O2	C1=CC(=CC(=C1)C(F)(F)F)C(=NNC(=O)NC2=CC=C(C=C2)OC(F)(F)F)CC3=CC=C(C=C3)C#N	MIFOMMKAVSCNKQ-HWIUFGAZSA-N
1256	Metalaxyl	162.8	42586	279.147	C15H21NO4	CC1=C(C(=CC=C1)C)N(C(C)C(=O)OC)C(=O)COC	ZQEIXNIJLIKNTD-UHFFFAOYSA-N
1257	Metamitron	143.5	38854	202.085	C10H10N4O	CC1=NN=C(C(=O)N1N)C2=CC=CC=C2	VHCNQEUWZYOAEV-UHFFFAOYSA-N
1258	Metconazole	169.6	86210	319.145	C17H22ClN3O	CC1(CCC(C1(CN2C=NC=N2)O)CC3=CC=C(C=C3)Cl)C	XWPZUHJBOLQNMN-UHFFFAOYSA-N
1259	Methabenzthiazuron	144.4	29216	221.062	C10H11N3OS	CNC(=O)N(C)C1=NC2=CC=CC=C2S1	RRVIAQKBTUQODI-UHFFFAOYSA-N
1260	Methamidophos	124	4096	141.001	C2H8NO2PS	COP(=O)(N)SC	NNKVPIKMPCQWCG-UHFFFAOYSA-N
1261	Methoprotryne	169	13290	271.147	C11H21N5OS	CC(C)NC1=NC(=NC(=N1)NCCCOC)SC	DDUIUBPJPOKOMV-UHFFFAOYSA-N
1262	Metobromuron	147.5	18290	258	C9H11BrN2O2	CN(C(=O)NC1=CC=C(C=C1)Br)OC	WLFDQEVORAMCIM-UHFFFAOYSA-N
1263	Metolachlor	161.7	4169	283.134	C15H22ClNO2	CCC1=CC=CC(=C1N(C(C)COC)C(=O)CCl)C	WVQBLGZPHOPPFO-UHFFFAOYSA-N
1264	Metoxuron	151.9	29863	228.067	C10H13ClN2O2	CN(C)C(=O)NC1=CC(=C(C=C1)OC)Cl	DSRNRYQBBJQVCW-UHFFFAOYSA-N
1265	Metribuzin	148.5	30479	214.089	C8H14N4OS	CC(C)(C)C1=NN=C(N(C1=O)N)SC	FOXFZRUHNHCZPX-UHFFFAOYSA-N
1266	Mexacarbate	156.6	9414	222.137	C12H18N2O2	CC1=CC(=CC(=C1N(C)C)C)OC(=O)NC	YNEVBPNZHBAYOA-UHFFFAOYSA-N
1267	Monolinuron	145.8	15629	214.051	C9H11ClN2O2	CN(C(=O)NC1=CC=C(C=C1)Cl)OC	LKJPSUCKSLORMF-UHFFFAOYSA-N
1268	Moxidectin	261.6	9832912	639.377	C37H53NO8	CC1CC(=CCC2CC(CC3(O2)CC(=NOC)C(C(O3)C(=CC(C)C)C)C)OC(=O)C4C=C(C(C5C4(C(=CC=C1)CO5)O)O)C)C	YZBLFMPOMVTDJY-LSGXYNIPSA-N
1269	Myclobutanil	174.6	6336	288.114	C15H17ClN4	CCCCC(CN1C=NC=N1)(C#N)C2=CC=C(C=C2)Cl	HZJKXKUJVSEEFU-UHFFFAOYSA-N
1270	Neburon	166.1	11145	274.064	C12H16Cl2N2O	CCCCN(C)C(=O)NC1=CC(=C(C=C1)Cl)Cl	CCGPUGMWYLICGL-UHFFFAOYSA-N
1271	Nitenpyram	163.2	3034287	270.088	C11H15ClN4O2	CCN(CC1=CN=C(C=C1)Cl)C(=C[N+](=O)[O-])NC	CFRPSFYHXJZSBI-DHZHZOJOSA-N
1272	Novaluron	196.9	93541	492.012	C17H9ClF8N2O4	C1=CC(=C(C(=C1)F)C(=O)NC(=O)NC2=CC(=C(C=C2)OC(C(OC(F)(F)F)F)(F)F)Cl)F	NJPPVKZQTLUDBO-UHFFFAOYSA-N
1273	Nuarimol	169.8	91683	314.062	C17H12ClFN2O	C1=CC=C(C(=C1)C(C2=CC=C(C=C2)F)(C3=CN=CN=C3)O)Cl	SAPGTCDSBGMXCD-UHFFFAOYSA-N
1274	Omethoate	138.3	14210	213.022	C5H12NO4PS	CNC(=O)CSP(=O)(OC)OC	PZXOQEXFMJCDPG-UHFFFAOYSA-N
1275	Oxadixyl	178.3	53735	278.127	C14H18N2O4	CC1=C(C(=CC=C1)C)N(C(=O)COC)N2CCOC2=O	UWVQIROCRJWDKL-UHFFFAOYSA-N
1276	Paclobutrazol	170.7	158076	293.129	C15H20ClN3O	CC(C)(C)C(C(CC1=CC=C(C=C1)Cl)N2C=NC=N2)O	RMOGWMIKYWRTKW-KGLIPLIRSA-N
1277	Penconazole	164.5	91693	283.064	C13H15Cl2N3	CCCC(CN1C=NC=N1)C2=C(C=C(C=C2)Cl)Cl	WKBPZYKAUNRMKP-UHFFFAOYSA-N
1278	Pencycuron	182	91692	328.134	C19H21ClN2O	C1CCC(C1)N(CC2=CC=C(C=C2)Cl)C(=O)NC3=CC=CC=C3	OGYFATSSENRIKG-UHFFFAOYSA-N
1279	Phenmedipham	182.1	24744	300.111	C16H16N2O4	CC1=CC(=CC=C1)NC(=O)OC2=CC=CC(=C2)NC(=O)OC	IDOWTHOLJBTAFI-UHFFFAOYSA-N
1280	Phenothrin	190.7	4767	350.188	C23H26O3	CC(=CC1C(C1(C)C)C(=O)OCC2=CC(=CC=C2)OC3=CC=CC=C3)C	SBNFWQZLDJGRLK-UHFFFAOYSA-N
1281	Phosphamidon	158.6	3032604	299.069	C10H19ClNO5P	CCN(CC)C(=O)C(=C(C)OP(=O)(OC)OC)Cl	RGCLLPNLLBQHPF-HJWRWDBZSA-N
1282	Picoxystrobin	194.5	11285653	367.103	C18H16F3NO4	COC=C(C1=CC=CC=C1COC2=CC=CC(=N2)C(F)(F)F)C(=O)OC	IBSNKSODLGJUMQ-SDNWHVSQSA-N
1283	Pirimicarb	157.9	31645	238.143	C11H18N4O2	CC1=C(N=C(N=C1OC(=O)N(C)C)N(C)C)C	YFGYUFNIOHWBOB-UHFFFAOYSA-N
1284	Pirimiphos-methyl	168.1	34526	305.096	C11H20N3O3PS	CCN(CC)C1=NC(=CC(=N1)OP(=S)(OC)OC)C	QHOQHJPRIBSPCY-UHFFFAOYSA-N
1285	Prochloraz	183.3	73665	375.031	C15H16Cl3N3O2	CCCN(CCOC1=C(C=C(C=C1Cl)Cl)Cl)C(=O)N2C=CN=C2	TVLSRXXIMLFWEO-UHFFFAOYSA-N
1286	Prometon	158	4928	225.159	C10H19N5O	CC(C)NC1=NC(=NC(=N1)OC)NC(C)C	ISEUFVQQFVOBCY-UHFFFAOYSA-N
1287	Prometryn	163.3	4929	241.136	C10H19N5S	CC(C)NC1=NC(=NC(=N1)SC)NC(C)C	AAEVYOVXGOFMJO-UHFFFAOYSA-N
1288	Propamocarb	146.6	32490	188.152	C9H20N2O2	CCCOC(=O)NCCCN(C)C	WZZLDXDUQPOXNW-UHFFFAOYSA-N
1289	Propazine	156.2	4937	229.109	C9H16ClN5	CC(C)NC1=NC(=NC(=N1)Cl)NC(C)C	WJNRPILHGGKWCK-UHFFFAOYSA-N
1290	Propiconazole	178.3	43234	341.07	C15H17Cl2N3O2	CCCC1COC(O1)(CN2C=NC=N2)C3=C(C=C(C=C3)Cl)Cl	STJLVHWMYQXCPB-UHFFFAOYSA-N
1291	Prothioconazole	170.8	6451142	343.031	C14H15Cl2N3OS	C1CC1(C(CC2=CC=CC=C2Cl)(CN3C(=S)N=CN3)O)Cl	MNHVNIJQQRJYDH-UHFFFAOYSA-N
1292	Pymetrozine	153.2	9576037	217.096	C10H11N5O	CC1=NNC(=O)N(C1)N=CC2=CN=CC=C2	QHMTXANCGGJZRX-WUXMJOGZSA-N
1293	Pyracarbolid	151	32597	217.11	C13H15NO2	CC1=C(CCCO1)C(=O)NC2=CC=CC=C2	YPCALTGLHFLNGA-UHFFFAOYSA-N
1294	Pyraclostrobin	185.4	6422843	387.099	C19H18ClN3O4	COC(=O)N(C1=CC=CC=C1COC2=NN(C=C2)C3=CC=C(C=C3)Cl)OC	HZRSNVGNWUDEFX-UHFFFAOYSA-N
1295	Pyridaben	193.6	91754	364.138	C19H25ClN2OS	CC(C)(C)C1=CC=C(C=C1)CSC2=C(C(=O)N(N=C2)C(C)(C)C)Cl	DWFZBUWUXWZWKD-UHFFFAOYSA-N
1296	Pyrimethanil	145	91650	199.111	C12H13N3	CC1=CC(=NC(=N1)NC2=CC=CC=C2)C	ZLIBICFPKPWGIZ-UHFFFAOYSA-N
1297	Pyriproxyfen	184.9	91753	321.136	C20H19NO3	CC(COC1=CC=C(C=C1)OC2=CC=CC=C2)OC3=CC=CC=N3	NHDHVHZZCFYRSB-UHFFFAOYSA-N
1298	Quinoxyfen	163.5	3391107	306.997	C15H8Cl2FNO	C1=CC(=CC=C1OC2=C3C(=CC(=CC3=NC=C2)Cl)Cl)F	WRPIRSINYZBGPK-UHFFFAOYSA-N
1299	Rotenone	196.5	6758	394.142	C23H22O6	CC(=C)C1CC2=C(O1)C=CC3=C2OC4COC5=CC(=C(C=C5C4C3=O)OC)OC	JUVIOZPCNVVQFO-HBGVWJBISA-N
1300	Sebuthylazin	156.2	23712	229.109	C9H16ClN5	CCC(C)NC1=NC(=NC(=N1)NCC)Cl	BZRUVKZGXNSXMB-UHFFFAOYSA-N
1301	Siduron	159.4	16116	232.158	C14H20N2O	CC1CCCCC1NC(=O)NC2=CC=CC=C2	JXVIIQLNUPXOII-UHFFFAOYSA-N
1302	Simazine	144.6	5216	201.078	C7H12ClN5	CCNC1=NC(=NC(=N1)Cl)NCC	ODCWYMIRDDJXKW-UHFFFAOYSA-N
1303	Simetryn	150.6	13905	213.105	C8H15N5S	CCNC1=NC(=NC(=N1)SC)NCC	MGLWZSOBALDPEK-UHFFFAOYSA-N
1304	Spinetoram	278.3	53297414	747.492	C42H69NO10	CCC1CCCC(C(C(=O)C2=CC3C(C2CC(=O)O1)CCC4C3CC(C4)OC5C(C(C(C(O5)C)OC)OCC)OC)C)OC6CCC(C(O6)C)N(C)C	GOENIMGKWNZVDA-OAMCMWGQSA-N
1305	Spinosyn A	273	443059	731.461	C41H65NO10	CCC1CCCC(C(C(=O)C2=CC3C4CC(CC4C=CC3C2CC(=O)O1)OC5C(C(C(C(O5)C)OC)OC)OC)C)OC6CCC(C(O6)C)N(C)C	SRJQTHAZUNRMPR-UYQKXTDMSA-N
1306	Spinosyn D	277.2	183094	745.476	C42H67NO10	CCC1CCCC(C(C(=O)C2=CC3C4CC(CC4C(=CC3C2CC(=O)O1)C)OC5C(C(C(C(O5)C)OC)OC)OC)C)OC6CCC(C(O6)C)N(C)C	RDECBWLKMPEKPM-PSCJHHPTSA-N
1307	Spirodiclofen	194.8	177863	410.105	C21H24Cl2O4	CCC(C)(C)C(=O)OC1=C(C(=O)OC12CCCCC2)C3=C(C=C(C=C3)Cl)Cl	DTDSAWVUFPGDMX-UHFFFAOYSA-N
1308	Spirotetramat	191.4	9969573	373.189	C21H27NO5	CCOC(=O)OC1=C(C(=O)NC12CCC(CC2)OC)C3=C(C=CC(=C3)C)C	CLSVJBIHYWPGQY-UHFFFAOYSA-N
1309	Spiroxamine	183.5	86160	297.267	C18H35NO2	CCCN(CC)CC1COC2(O1)CCC(CC2)C(C)(C)C	PUYXTUJWRLOUCW-UHFFFAOYSA-N
1310	Sulfentrazone	180.1	86369	385.982	C11H10Cl2F2N4O3S	CC1=NN(C(=O)N1C(F)F)C2=C(C=C(C(=C2)NS(=O)(=O)C)Cl)Cl	OORLZFUTLGXMEF-UHFFFAOYSA-N
1311	Tebuconazole	168.7	86102	307.145	C16H22ClN3O	CC(C)(C)C(CCC1=CC=C(C=C1)Cl)(CN2C=NC=N2)O	PXMNMQRDXWABCY-UHFFFAOYSA-N
1312	Tebufenpyrad	193.4	86354	333.161	C18H24ClN3O	CCC1=NN(C(=C1Cl)C(=O)NCC2=CC=C(C=C2)C(C)(C)C)C	ZZYSLNWGKKDOML-UHFFFAOYSA-N
1313	Tebuthiuron	152.2	5383	228.104	C9H16N4OS	CC(C)(C)C1=NN=C(S1)N(C)C(=O)NC	HBPDKDSFLXWOAE-UHFFFAOYSA-N
1314	Teflubenzuron	172.3	91734	379.974	C14H6Cl2F4N2O2	C1=CC(=C(C(=C1)F)C(=O)NC(=O)NC2=CC(=C(C(=C2F)Cl)F)Cl)F	CJDWRQLODFKPEL-UHFFFAOYSA-N
1315	Temephos	203.4	5392	465.99	C16H20O6P2S3	COP(=S)(OC)OC1=CC=C(C=C1)SC2=CC=C(C=C2)OP(=S)(OC)OC	WWJZWCUNLNYYAU-UHFFFAOYSA-N
1316	Terbumeton	157.6	36584	225.159	C10H19N5O	CCNC1=NC(=NC(=N1)OC)NC(C)(C)C	BCQMBFHBDZVHKU-UHFFFAOYSA-N
1317	Terbuthylazine	156	22206	229.109	C9H16ClN5	CCNC1=NC(=NC(=N1)Cl)NC(C)(C)C	FZXISNSWEXTPMF-UHFFFAOYSA-N
1318	Terbutryne	161.4	13450	241.136	C10H19N5S	CCNC1=NC(=NC(=N1)SC)NC(C)(C)C	IROINLKCQGIITA-UHFFFAOYSA-N
1319	Tetraconazole	175	80277	371.022	C13H11Cl2F4N3O	C1=CC(=C(C=C1Cl)Cl)C(CN2C=NC=N2)COC(C(F)F)(F)F	LQDARGUHUSPFNL-UHFFFAOYSA-N
1320	Thiabendazole	139.5	5430	201.036	C10H7N3S	C1=CC=C2C(=C1)NC(=N2)C3=CSC=N3	WJCNZQLZVWNLKY-UHFFFAOYSA-N
1321	Thiacloprid	157.2	115224	252.024	C10H9ClN4S	C1CSC(=NC#N)N1CC2=CN=C(C=C2)Cl	HOKKPVIRMVDYPB-UHFFFAOYSA-N
1322	Thiamethoxam	160.3	5821911	291.019	C8H10ClN5O3S	CN1COCN(C1=N[N+](=O)[O-])CC2=CN=C(S2)Cl	NWWZPOKUUAIXIW-DHZHZOJOSA-N
1323	Thidiazuron	147.5	40087	220.042	C9H8N4OS	C1=CC=C(C=C1)NC(=O)NC2=CN=NS2	HFCYZXMHUIHAQI-UHFFFAOYSA-N
1324	Thiobencarb	157.9	34192	257.064	C12H16ClNOS	CCN(CC)C(=O)SCC1=CC=C(C=C1)Cl	QHTQREMOGMZHJV-UHFFFAOYSA-N
1325	Thiophanate-methyl	175.2	3032791	342.046	C12H14N4O4S2	COC(=O)NC(=S)NC1=CC=CC=C1NC(=S)NC(=O)OC	QGHREAKMXXNCOA-UHFFFAOYSA-N
1326	Triadimefon	173.6	39385	293.093	C14H16ClN3O2	CC(C)(C)C(=O)C(N1C=NC=N1)OC2=CC=C(C=C2)Cl	WURBVZBTWMNKQT-UHFFFAOYSA-N
1327	Trichlorphon	138.6	5853	255.923	C4H8Cl3O4P	COP(=O)(C(C(Cl)(Cl)Cl)O)OC	NFACJZMKEDPNKN-UHFFFAOYSA-N
1328	Tricyclazole	135.9	39040	189.036	C9H7N3S	CC1=C2C(=CC=C1)SC3=NN=CN23	DQJCHOQLCLEDLL-UHFFFAOYSA-N
1329	Trifloxystrobin	188.9	11664966	408.13	C20H19F3N2O4	CC(=NOCC1=CC=CC=C1C(=NOC)C(=O)OC)C2=CC(=CC=C2)C(F)(F)F	ONCZDRURRATYFI-TVJDWZFNSA-N
1330	Triflumizole	178.8	91699	345.086	C15H15ClF3N3O	CCCOCC(=NC1=C(C=C(C=C1)Cl)C(F)(F)F)N2C=CN=C2	HSMVPDGQOIQYSR-UHFFFAOYSA-N
1331	Triflumuron	170.9	47445	358.033	C15H10ClF3N2O3	C1=CC=C(C(=C1)C(=O)NC(=O)NC2=CC=C(C=C2)OC(F)(F)F)Cl	XAIPTRIXGHTTNT-UHFFFAOYSA-N
1332	Triticonazole	180.4	6537961	317.129	C17H20ClN3O	CC1(CCC(=CC2=CC=C(C=C2)Cl)C1(CN3C=NC=N3)O)C	PPDBOQMNKNNODG-NTEUORMPSA-N
1333	Vamidothion	158.8	560193	287.041	C8H18NO4PS2	CC(C(=O)NC)SCCSP(=O)(OC)OC	LESVOLZBIFDZGS-UHFFFAOYSA-N
1334	Zoxamide	177.1	122087	335.025	C14H16Cl3NO2	CCC(C)(C(=O)CCl)NC(=O)C1=CC(=C(C(=C1)Cl)C)Cl	SOUGWDPPRBKJEX-UHFFFAOYSA-N
1335	Aclonifen	156	92389	264.03	C12H9ClN2O3	C1=CC=C(C=C1)OC2=C(C(=C(C=C2)[N+](=O)[O-])N)Cl	DDBMQDADIHOWIC-UHFFFAOYSA-N
1336	Alachlor	159.1	2078	269.118	C14H20ClNO2	CCC1=C(C(=CC=C1)CC)N(COC)C(=O)CCl	XCSGPAVHZFQHGE-UHFFFAOYSA-N
1337	Anilazine	153.4	7541	273.958	C9H5Cl3N4	C1=CC=C(C(=C1)NC2=NC(=NC(=N2)Cl)Cl)Cl	IMHBYKMAHXWHRP-UHFFFAOYSA-N
1338	Barban	154.2	7551	257.001	C11H9Cl2NO2	C1=CC(=CC(=C1)Cl)NC(=O)OCC#CCCl	MCOQHIWZJUDQIC-UHFFFAOYSA-N
1339	Benzthiazuron	141.8	16007	207.047	C9H9N3OS	CNC(=O)NC1=NC2=CC=CC=C2S1	DTCJYIIKPVRVDD-UHFFFAOYSA-N
1340	Boscalid	174.8	213013	342.033	C18H12Cl2N2O	C1=CC=C(C(=C1)C2=CC=C(C=C2)Cl)NC(=O)C3=C(N=CC=C3)Cl	WYEMLYFITZORAB-UHFFFAOYSA-N
1341	Bromacil	145.5	9411	260.016	C9H13BrN2O2	CCC(C)N1C(=O)C(=C(NC1=O)C)Br	CTSLUCNDVMMDHG-UHFFFAOYSA-N
1342	Bupirimate	176.3	38884	316.157	C13H24N4O3S	CCCCC1=C(N=C(N=C1OS(=O)(=O)N(C)C)NCC)C	DSKJPMWIHSOYEA-UHFFFAOYSA-N
1343	Buturon	154.2	19587	236.072	C12H13ClN2O	CC(C#C)N(C)C(=O)NC1=CC=C(C=C1)Cl	BYYMILHAKOURNM-UHFFFAOYSA-N
1344	Carbofuran	150.1	2566	221.105	C12H15NO3	CC1(CC2=C(O1)C(=CC=C2)OC(=O)NC)C	DUEPRVBVGDRKAG-UHFFFAOYSA-N
1345	Chlorbromuron	153.6	25912	291.961	C9H10BrClN2O2	CN(C(=O)NC1=CC(=C(C=C1)Br)Cl)OC	NLYNUTMZTCLNOO-UHFFFAOYSA-N
1346	Chlorbufam	148.2	16073	223.04	C11H10ClNO2	CC(C#C)OC(=O)NC1=CC(=CC=C1)Cl	ULBXWWGWDPVHAO-UHFFFAOYSA-N
1347	Chloridazon	143.1	15546	221.036	C10H8ClN3O	C1=CC=C(C=C1)N2C(=O)C(=C(C=N2)N)Cl	WYKYKTKDBLFHCY-UHFFFAOYSA-N
1348	Chloroxuron	173.8	16115	290.082	C15H15ClN2O2	CN(C)C(=O)NC1=CC=C(C=C1)OC2=CC=C(C=C2)Cl	IVUXTESCPZUGJC-UHFFFAOYSA-N
1349	Clomazone	148.7	54778	239.071	C12H14ClNO2	CC1(CON(C1=O)CC2=CC=CC=C2Cl)C	KIEDNEWSYUYDSN-UHFFFAOYSA-N
1350	Difenoxurone	175.4	26576	286.132	C16H18N2O3	CN(C)C(=O)NC1=CC=C(C=C1)OC2=CC=C(C=C2)OC	AMVYOVYGIJXTQB-UHFFFAOYSA-N
1351	Diflubenzuron	163.7	37123	310.032	C14H9ClF2N2O2	C1=CC(=C(C(=C1)F)C(=O)NC(=O)NC2=CC=C(C=C2)Cl)F	QQQYTWIFVNKMRW-UHFFFAOYSA-N
1352	Dimefuron	193.2	91612	338.115	C15H19ClN4O3	CC(C)(C)C1=NN(C(=O)O1)C2=C(C=C(C=C2)NC(=O)N(C)C)Cl	DHWRNDJOGMTCPB-UHFFFAOYSA-N
1353	Dimethachlor	153.8	39722	255.103	C13H18ClNO2	CC1=C(C(=CC=C1)C)N(CCOC)C(=O)CCl	SCCDDNKJYDZXMM-UHFFFAOYSA-N
1354	Dimethenamid	156.3	91744	275.075	C12H18ClNO2S	CC1=CSC(=C1N(C(C)COC)C(=O)CCl)C	JLYFCTQDENRSOL-UHFFFAOYSA-N
1355	Dimoxystrobin	172.8	10936292	326.163	C19H22N2O3	CC1=CC(=C(C=C1)C)OCC2=CC=CC=C2C(=NOC)C(=O)NC	WXUZAHCNPWONDH-DYTRJAOYSA-N
1356	Ethidimuron	153.5	91596	264.035	C7H12N4O3S2	CCS(=O)(=O)C1=NN=C(S1)N(C)C(=O)NC	KCOCSOWTADCKOL-UHFFFAOYSA-N
1357	Ethofumesate	166.1	33360	286.087	C13H18O5S	CCOC1C(C2=C(O1)C=CC(=C2)OS(=O)(=O)C)(C)C	IRCMYGHHKLLGHV-UHFFFAOYSA-N
1358	Fenoxaprop-ethyl	191.4	47938	361.072	C18H16ClNO5	CCOC(=O)C(C)OC1=CC=C(C=C1)OC2=NC3=C(O2)C=C(C=C3)Cl	PQKBPHSEKWERTG-UHFFFAOYSA-N
1359	Fenuron	135.5	7560	164.095	C9H12N2O	CN(C)C(=O)NC1=CC=CC=C1	XXOYNJXVWVNOOJ-UHFFFAOYSA-N
1360	Flufenacet	177.4	86429	363.066	C14H13F4N3O2S	CC(C)N(C1=CC=C(C=C1)F)C(=O)COC2=NN=C(S2)C(F)(F)F	IANUJLZYFUDJIH-UHFFFAOYSA-N
1361	Flumioxazin	185.7	92425	354.102	C19H15FN2O4	C#CCN1C(=O)COC2=CC(=C(C=C21)N3C(=O)C4=C(C3=O)CCCC4)F	FOUWCSDKDDHKQP-UHFFFAOYSA-N
1362	Fluometuron	149.2	16562	232.082	C10H11F3N2O	CN(C)C(=O)NC1=CC=CC(=C1)C(F)(F)F	RZILCCPWPBTYDO-UHFFFAOYSA-N
1363	Flurochloridone	163.2	91677	311.009	C12H10Cl2F3NO	C1C(C(C(=O)N1C2=CC=CC(=C2)C(F)(F)F)Cl)CCl	OQZCSNDVOWYALR-UHFFFAOYSA-N
1364	Flurtamone	178	91755	333.098	C18H14F3NO2	CNC1=C(C(=O)C(O1)C2=CC=CC=C2)C3=CC(=CC=C3)C(F)(F)F	NYRMIJKDBAQCHC-UHFFFAOYSA-N
1365	Haloxyfop-etotyl	189.6	91743	433.09	C19H19ClF3NO5	CCOCCOC(=O)C(C)OC1=CC=C(C=C1)OC2=C(C=C(C=N2)C(F)(F)F)Cl	MIJLZGZLQLAQCM-UHFFFAOYSA-N
1366	Imidacloprid	155.1	86287518	255.052	C9H10ClN5O2	C1CN(C(=N[N+](=O)[O-])N1)CC2=CN=C(C=C2)Cl	YWTYJOPNNQFBPC-UHFFFAOYSA-N
1367	Isoproturon	153.1	36679	206.142	C12H18N2O	CC(C)C1=CC=C(C=C1)NC(=O)N(C)C	PUIYMUZLKQOUOZ-UHFFFAOYSA-N
1368	Karbutilate	173.1	312440	279.158	C14H21N3O3	CC(C)(C)NC(=O)OC1=CC=CC(=C1)NC(=O)N(C)C	OWNAXTAAAQTBSP-UHFFFAOYSA-N
1369	Lenacil	157.4	16559	234.137	C13H18N2O2	C1CCC(CC1)N2C(=O)C3=C(CCC3)NC2=O	ZTMKADLOSYKWCA-UHFFFAOYSA-N
1370	Metalaxyl	161.6	42586	279.147	C15H21NO4	CC1=C(C(=CC=C1)C)N(C(C)C(=O)OC)C(=O)COC	ZQEIXNIJLIKNTD-UHFFFAOYSA-N
1371	Metamitron	143.7	38854	202.085	C10H10N4O	CC1=NN=C(C(=O)N1N)C2=CC=CC=C2	VHCNQEUWZYOAEV-UHFFFAOYSA-N
1372	Metazachlor	158.9	49384	277.098	C14H16ClN3O	CC1=C(C(=CC=C1)C)N(CN2C=CC=N2)C(=O)CCl	STEPQTYSZVCJPV-UHFFFAOYSA-N
1373	Methabenzthiazuron	144.5	29216	221.062	C10H11N3OS	CNC(=O)N(C)C1=NC2=CC=CC=C2S1	RRVIAQKBTUQODI-UHFFFAOYSA-N
1374	Metolachlor	160.8	4169	283.134	C15H22ClNO2	CCC1=CC=CC(=C1N(C(C)COC)C(=O)CCl)C	WVQBLGZPHOPPFO-UHFFFAOYSA-N
1375	Monuron	143	8800	198.056	C9H11ClN2O	CN(C)C(=O)NC1=CC=C(C=C1)Cl	BMLIZLVNXIYGCK-UHFFFAOYSA-N
1376	Napropamide	165	27189	271.157	C17H21NO2	CCN(CC)C(=O)C(C)OC1=CC=CC2=CC=CC=C21	WXZVAROIGSFCFJ-UHFFFAOYSA-N
1377	Neburon	165.8	11145	274.064	C12H16Cl2N2O	CCCCN(C)C(=O)NC1=CC(=C(C=C1)Cl)Cl	CCGPUGMWYLICGL-UHFFFAOYSA-N
1378	Nitrofen	159.8	15787	282.98	C12H7Cl2NO3	C1=CC(=CC=C1[N+](=O)[O-])OC2=C(C=C(C=C2)Cl)Cl	XITQUSLLOSKDTB-UHFFFAOYSA-N
1379	Pendimethalin	160.8	38479	281.138	C13H19N3O4	CCC(CC)NC1=C(C=C(C(=C1[N+](=O)[O-])C)C)[N+](=O)[O-]	CHIFOSRWCNZCFN-UHFFFAOYSA-N
1380	Propachlor	145.2	4931	211.076	C11H14ClNO	CC(C)N(C1=CC=CC=C1)C(=O)CCl	MFOUDYKPLGXPGO-UHFFFAOYSA-N
1381	Propanil	146.7	4933	217.006	C9H9Cl2NO	CCC(=O)NC1=CC(=C(C=C1)Cl)Cl	LFULEKSKNZEWOE-UHFFFAOYSA-N
1382	Propazine	157.3	4937	229.109	C9H16ClN5	CC(C)NC1=NC(=NC(=N1)Cl)NC(C)C	WJNRPILHGGKWCK-UHFFFAOYSA-N
1383	Propyzamide	159.2	32154	255.022	C12H11Cl2NO	CC(C)(C#C)NC(=O)C1=CC(=CC(=C1)Cl)Cl	PHNUZKMIPFFYSO-UHFFFAOYSA-N
1384	Prosulfocarb	159.6	62020	251.134	C14H21NOS	CCCN(CCC)C(=O)SCC1=CC=CC=C1	NQLVQOSNDJXLKG-UHFFFAOYSA-N
1385	Quinmerac	140.4	91749	221.024	C11H8ClNO2	CC1=CC2=C(C(=C(C=C2)Cl)C(=O)O)N=C1	ALZOLUNSQWINIR-UHFFFAOYSA-N
1386	Quizalofop-ethyl	193.9	53518	372.088	C19H17ClN2O4	CCOC(=O)C(C)OC1=CC=C(C=C1)OC2=CN=C3C=C(C=CC3=N2)Cl	OSUHJPCHFDQAIT-UHFFFAOYSA-N
1387	Siduron	158.9	16116	232.158	C14H20N2O	CC1CCCCC1NC(=O)NC2=CC=CC=C2	JXVIIQLNUPXOII-UHFFFAOYSA-N
1388	Swep	143.8	15969	218.985	C8H7Cl2NO2	COC(=O)NC1=CC(=C(C=C1)Cl)Cl	WOZQBERUBLYCEG-UHFFFAOYSA-N
1389	Tebuthiuron	152.2	5383	228.104	C9H16N4OS	CC(C)(C)C1=NN=C(S1)N(C)C(=O)NC	HBPDKDSFLXWOAE-UHFFFAOYSA-N
1390	Teflubenzuron	172	91734	379.974	C14H6Cl2F4N2O2	C1=CC(=C(C(=C1)F)C(=O)NC(=O)NC2=CC(=C(C(=C2F)Cl)F)Cl)F	CJDWRQLODFKPEL-UHFFFAOYSA-N
1391	Thiazafluron	140.7	32921	240.029	C6H7F3N4OS	CNC(=O)N(C)C1=NN=C(S1)C(F)(F)F	BBJPZPLAZVZTGR-UHFFFAOYSA-N
1392	Triadimefon	172.9	39385	293.093	C14H16ClN3O2	CC(C)(C)C(=O)C(N1C=NC=N1)OC2=CC=C(C=C2)Cl	WURBVZBTWMNKQT-UHFFFAOYSA-N
1393	Tritosulfuron	184.5	11657899	445.028	C13H9F6N5O4S	COC1=NC(=NC(=N1)NC(=O)NS(=O)(=O)C2=CC=CC=C2C(F)(F)F)C(F)(F)F	KVEQCVKVIFQSGC-UHFFFAOYSA-N
1394	2,6-Dichlorobenzamide	132.7	16183	188.975	C7H5Cl2NO	C1=CC(=C(C(=C1)Cl)C(=O)N)Cl	JHSPCUHPSIUQRB-UHFFFAOYSA-N
1395	Anhydroerythromycin A	269.2	83949	715.451	C37H65NO12	CCC1C2(C(C(C3(O2)C(CC(O3)(C(C(C(C(C(=O)O1)C)OC4CC(C(C(O4)C)O)(C)OC)C)OC5C(C(CC(O5)C)N(C)C)O)C)C)C)O)C	YKAVHPRGGAUFDN-JTQLBUQXSA-N
1396	Atenolol	160.8	2249	266.163	C14H22N2O3	CC(C)NCC(COC1=CC=C(C=C1)CC(=O)N)O	METKIMKYRPQLGS-UHFFFAOYSA-N
1397	Betaxolol	188.8	2369	307.215	C18H29NO3	CC(C)NCC(COC1=CC=C(C=C1)CCOCC2CC2)O	NWIUTZDMDHAVTP-UHFFFAOYSA-N
1398	Bezafibrate	179.1	39042	361.108	C19H20ClNO4	CC(C)(C(=O)O)OC1=CC=C(C=C1)CCNC(=O)C2=CC=C(C=C2)Cl	IIBYAHWJQTYFKB-UHFFFAOYSA-N
1399	Bisoprolol	195.1	2405	325.225	C18H31NO4	CC(C)NCC(COC1=CC=C(C=C1)COCCOC(C)C)O	VHYCDWMUTMEGQY-UHFFFAOYSA-N
1400	Candesartan	196.6	2541	440.16	C24H20N6O3	CCOC1=NC2=CC=CC(=C2N1CC3=CC=C(C=C3)C4=CC=CC=C4C5=NNN=N5)C(=O)O	HTQMVQVXFRQIKW-UHFFFAOYSA-N
1401	Carbamazepine	150.6	2554	236.095	C15H12N2O	C1=CC=C2C(=C1)C=CC3=CC=CC=C3N2C(=O)N	FFGPTBGBLSHEPO-UHFFFAOYSA-N
1402	Chlortetracycline	206.5	54675777	478.114	C22H23ClN2O8	CC1(C2CC3C(C(=O)C(=C(C3(C(=O)C2=C(C4=C(C=CC(=C41)Cl)O)O)O)O)C(=O)N)N(C)C)O	DHPRQBPJLMKORJ-XRNKAMNCSA-N
1403	Clarithromycin	271	84029	747.477	C38H69NO13	CCC1C(C(C(C(=O)C(CC(C(C(C(C(C(=O)O1)C)OC2CC(C(C(O2)C)O)(C)OC)C)OC3C(C(CC(O3)C)N(C)C)O)(C)OC)C)C)O)(C)O	AGOYDEPGAOXOCK-KCBOHYOISA-N
1404	Doxycyclin	197.2	54671203	444.153	C22H24N2O8	CC1C2C(C3C(C(=O)C(=C(C3(C(=O)C2=C(C4=C1C=CC=C4O)O)O)O)C(=O)N)N(C)C)O	SGKRLCUYIXIAHR-AKNGSSGZSA-N
1405	Eprosartan	206.3	5281037	424.146	C23H24N2O4S	CCCCC1=NC=C(N1CC2=CC=C(C=C2)C(=O)O)C=C(CC3=CC=CS3)C(=O)O	OROAFUQRIXKEMV-LDADJPATSA-N
1406	Erythromycin	263.8	12560	733.461	C37H67NO13	CCC1C(C(C(C(=O)C(CC(C(C(C(C(C(=O)O1)C)OC2CC(C(C(O2)C)O)(C)OC)C)OC3C(C(CC(O3)C)N(C)C)O)(C)O)C)C)O)(C)O	ULGZDMOVFRHVEP-RWJQBGPGSA-N
1407	Fenofibrate	194.7	3339	360.113	C20H21ClO4	CC(C)OC(=O)C(C)(C)OC1=CC=C(C=C1)C(=O)C2=CC=C(C=C2)Cl	YMTINGFKWWXKFG-UHFFFAOYSA-N
1408	Gabapentin	142	3446	171.126	C9H17NO2	C1CCC(CC1)(CC(=O)O)CN	UGJMXCAKCUNAIE-UHFFFAOYSA-N
1409	Iothalamic acid	181.7	3737	613.77	C11H9I3N2O4	CC(=O)NC1=C(C(=C(C(=C1I)C(=O)O)I)C(=O)NC)I	UXIGWFXRQKWHHA-UHFFFAOYSA-N
1410	Irbesartan	203.2	3749	428.232	C25H28N6O	CCCCC1=NC2(CCCC2)C(=O)N1CC3=CC=C(C=C3)C4=CC=CC=C4C5=NNN=N5	YOSHYTLCDANDAN-UHFFFAOYSA-N
1411	Ketoprofen	160.9	3825	254.094	C16H14O3	CC(C1=CC(=CC=C1)C(=O)C2=CC=CC=C2)C(=O)O	DKYWVDODHFEZIM-UHFFFAOYSA-N
1412	Losartan	200.6	3961	422.162	C22H23ClN6O	CCCCC1=NC(=C(N1CC2=CC=C(C=C2)C3=CC=CC=C3C4=NNN=N4)CO)Cl	PSIFNNKUMBGKDQ-UHFFFAOYSA-N
1413	Metoprolol	174.3	4171	267.183	C15H25NO3	CC(C)NCC(COC1=CC=C(C=C1)CCOC)O	IUBSYMUCCVWXPE-UHFFFAOYSA-N
1414	Olmesartan	207.7	158781	446.207	C24H26N6O3	CCCC1=NC(=C(N1CC2=CC=C(C=C2)C3=CC=CC=C3C4=NNN=N4)C(=O)O)C(C)(C)O	VTRAEEWXHOVJFV-UHFFFAOYSA-N
1415	Oxytetracycline	197.7	54675779	460.148	C22H24N2O9	CC1(C2C(C3C(C(=O)C(=C(C3(C(=O)C2=C(C4=C1C=CC=C4O)O)O)O)C(=O)N)N(C)C)O)O	OWFJMIVZYSDULZ-PXOLEDIWSA-N
1416	Paracetamol	132.4	1983	151.063	C8H9NO2	CC(=O)NC1=CC=C(C=C1)O	RZVAJINKPMORJF-UHFFFAOYSA-N
1417	Pentoxifylline	161	4740	278.138	C13H18N4O3	CC(=O)CCCCN1C(=O)C2=C(N=CN2C)N(C1=O)C	BYPFEZZEUUWMEJ-UHFFFAOYSA-N
1418	Phenacetin	142.7	4754	179.095	C10H13NO2	CCOC1=CC=C(C=C1)NC(=O)C	CPJSUEIXXCENMM-UHFFFAOYSA-N
1419	Phenazone	140.7	2206	188.095	C11H12N2O	CC1=CC(=O)N(N1C)C2=CC=CC=C2	VEQOALNAAJBPNY-UHFFFAOYSA-N
1420	Pindolol	160.7	4828	248.152	C14H20N2O2	CC(C)NCC(COC1=CC=CC2=C1C=CN2)O	JZQKKSLKJUAGIC-UHFFFAOYSA-N
1421	Primidone	149.2	4909	218.106	C12H14N2O2	CCC1(C(=O)NCNC1=O)C2=CC=CC=C2	DQMZLTXERSFNPB-UHFFFAOYSA-N
1422	Propranolol	164.4	4946	259.157	C16H21NO2	CC(C)NCC(COC1=CC=CC2=CC=CC=C21)O	AQHHHDLHHXJYJD-UHFFFAOYSA-N
1423	Propyphenazone	155.9	3778	230.142	C14H18N2O	CC1=C(C(=O)N(N1C)C2=CC=CC=C2)C(C)C	PXWLVJLKJGVOKE-UHFFFAOYSA-N
1424	Ritalinic acid	151.1	86863	219.126	C13H17NO2	C1CCNC(C1)C(C2=CC=CC=C2)C(=O)O	INGSNVSERUZOAK-UHFFFAOYSA-N
1425	Sotalol	169.5	5253	272.119	C12H20N2O3S	CC(C)NCC(C1=CC=C(C=C1)NS(=O)(=O)C)O	ZBMZVLHSJCTVON-UHFFFAOYSA-N

## Sheet: M+Na_720
No.	name	CCS	cid	MonoisotopicMass	MolecularFormula	CanonicalSMILES	InChIKey
1	1,3,5-trimethyl-2,4,6-tris(3,5-di-tert-buthyl-4-hydroxybenzyl)benzene	293.82	74370	774.595	C54H78O3	CC1=C(C(=C(C(=C1CC2=CC(=C(C(=C2)C(C)(C)C)O)C(C)(C)C)C)CC3=CC(=C(C(=C3)C(C)(C)C)O)C(C)(C)C)C)CC4=CC(=C(C(=C4)C(C)(C)C)O)C(C)(C)C	VSAWBBYYMBQKIK-UHFFFAOYSA-N						1-272	Song et el.(2021) Prediction of Collision Cross Section Values: Application to Non-intentionally Added Substance (NIAS) Identification in Food Contact Materials
2	1,3:24-Bis(3,4-dimethylobenzylideno)sorbitol (DMDBS)	200.86	11502517	414.204	C24H30O6	CC1=C(C=C(C=C1)C2OCC3C(O2)C(OC(O3)C4=CC(=C(C=C4)C)C)C(CO)O)C	YWEWWNPYDDHZDI-UHFFFAOYSA-N						273-274	Mullin et al.(2020) Liquid chromatography-ion mobility-high resolution mass. Analytica Chimica Acta
3	1,4,7-trioxacyclotridecane-8,13-dione (216)	145.32	810852	216.1	C10H16O5	C1CCC(=O)OCCOCCOC(=O)C1	NNNMXIAYORIPQZ-UHFFFAOYSA-N						275-355	Belova et al.(2021) Ion Mobility-High-Resolution Mass Spectrometry (IM-HRMS) for the Analysis of Contaminants of Emerging Concern (CECs): Database Compilation and Application to Urine Samples
4	1-hexadecanol	183.06	2682	242.261	C16H34O	CCCCCCCCCCCCCCCCO	BXWNKGSJHAJOGX-UHFFFAOYSA-N						356-598	Celma et al. (2020) Improving Target and Suspect Screening High-Resolution Mass Spectrometry Workflows in Environmental Analysis by Ion Mobility Separation
5	1-octadecanol	192.36	8221	270.292	C18H38O	CCCCCCCCCCCCCCCCCCO	GLDOVTGHNKAZLK-UHFFFAOYSA-N						599-632	Regueiro et al. (2016) Ion-Mobility-Derived Collision Cross Section as an Additional Identification Point for Multiresidue Screening of Pesticides in Fish Feed
6	2-(2-Butoxyethoxy)ethyl acetate	151.38	31288	204.136	C10H20O4	CCCCOCCOCCOC(=O)C	VXQBJTKSVGFQOL-UHFFFAOYSA-N						633-720	Hinnenkamp et al. (2018) Comparison of CCS Values Determined by Traveling Wave Ion Mobility Mass Spectrometry and Drift Tube Ion Mobility Mass Spectrometry
7	2,2,4-Trimethyl-1,3-pentanediol Diisobutyrate	177.65	23284	286.214	C16H30O4	CC(C)C(C(C)(C)COC(=O)C(C)C)OC(=O)C(C)C	OMVSWZDEEGIJJI-UHFFFAOYSA-N
8	2,5-Bis(5-tert-butyl-benzoxazol-2-yl)thiophene	242.2	292429	430.171	C26H26N2O2S	CC(C)(C)C1=CC2=C(C=C1)OC(=N2)C3=CC=C(S3)C4=NC5=C(O4)C=CC(=C5)C(C)(C)C	AIXZBGVLNVRQSS-UHFFFAOYSA-N
9	2,5-ditertbutyl-1,4-benzoquinone	172.55	17161	220.146	C14H20O2	CC(C)(C)C1=CC(=O)C(=CC1=O)C(C)(C)C	ZZYASVWWDLJXIM-UHFFFAOYSA-N
10	2,6-ditertbutyl-1,4-benzoquinone	171.18	12867	220.146	C14H20O2	CC(C)(C)C1=CC(=O)C=C(C1=O)C(C)(C)C	RDQSIADLBQFVMY-UHFFFAOYSA-N
11	2-diphenylacetyl-1,3-indandione-1-hydrazone	194.59	5375071	354.137	C23H18N2O2	C1=CC=C(C=C1)C(C2=CC=CC=C2)C(=O)C3C(=NN)C4=CC=CC=C4C3=O	QBGMRRUHCFHZLC-NJNXFGOHSA-N
12	2-Ethylhexyl 2-cyano-3,3-diphenylacrylate	207.52	22571	361.204	C24H27NO2	CCCCC(CC)COC(=O)C(=C(C1=CC=CC=C1)C2=CC=CC=C2)C#N	FMJSMJQBSVNSBF-UHFFFAOYSA-N
13	2-Ethylhexyl adipate	169.83	20342	258.183	C14H26O4	CCCCC(CC)COC(=O)CCCCC(=O)O	MBGYSHXGENGTBP-UHFFFAOYSA-N
14	2-stearoylglycerol	202.66	79075	358.308	C21H42O4	CCCCCCCCCCCCCCCCCC(=O)OC(CO)CO	YQEMORVAKMFKLG-UHFFFAOYSA-N
15	3,7-dimethyl-6-octen-1-ol, acetate	156.52	9017	198.162	C12H22O2	CC(CCC=C(C)C)CCOC(=O)C	JOZKFWLRHCDGJA-UHFFFAOYSA-N
16	3,9-Bis(2,4-dicumylphenoxy)-2,4,8,10-tetraoxa-3,9-diphosphaspiro[5.5]undecane	311.36	164499	852.371	C53H58O6P2	CC(C)(C1=CC=CC=C1)C2=CC(=C(C=C2)OP3OCC4(CO3)COP(OC4)OC5=C(C=C(C=C5)C(C)(C)C6=CC=CC=C6)C(C)(C)C7=CC=CC=C7)C(C)(C)C8=CC=CC=C8	WBWXVCMXGYSMQA-UHFFFAOYSA-N
17	4,4'-BIS(diethylamino) benzophenone	206.39	66663	324.22	C21H28N2O	CCN(CC)C1=CC=C(C=C1)C(=O)C2=CC=C(C=C2)N(CC)CC	VYHBFRJRBHMIQZ-UHFFFAOYSA-N
18	7,9-Di-tert-butyl-1-oxaspiro(4,5)deca-6,9-diene-2,8-dione	185.21	545303	276.173	C17H24O3	CC(C)(C)C1=CC2(CCC(=O)O2)C=C(C1=O)C(C)(C)C	ZTMZUYHXZPUDRF-UHFFFAOYSA-N
19	9,12-Octadecadienoic acid (Z,Z)-, methyl ester	180.67	5284421	294.256	C19H34O2	CCCCCC=CCC=CCCCCCCCC(=O)OC	WTTJVINHCBCLGX-NQLNTKRDSA-N
20	9,9-bis(methoxymethyl) 9H-fluorene	165.09	11054211	254.131	C17H18O2	COCC1(C2=CC=CC=C2C3=CC=CC=C31)COC	ZWINORFLMHROGF-UHFFFAOYSA-N
21	Ac-Val-OH	143.47	66789	159.09	C7H13NO3	CC(C)C(C(=O)O)NC(=O)C	IHYJTAOFMMMOPX-LURJTMIESA-N
22	Antioxidante L	252.14	31250	514.406	C30H58O4S	CCCCCCCCCCCCOC(=O)CCSCCC(=O)OCCCCCCCCCCCC	GHKOFFNLGXMVNJ-UHFFFAOYSA-N
23	Arbutin	164.61	440936	272.09	C12H16O7	C1=CC(=CC=C1O)OC2C(C(C(C(O2)CO)O)O)O	BJRNKVDFDLYUGJ-RMPHRYRLSA-N
24	bis (2-ethylhexyl) adipate	218.84	7641	370.308	C22H42O4	CCCCC(CC)COC(=O)CCCCC(=O)OCC(CC)CCCC	SAOKZLXYCUGLFA-UHFFFAOYSA-N
25	bis (2-ethylhexyl) isophthalate	218.45	8733	390.277	C24H38O4	CCCCC(CC)COC(=O)C1=CC(=CC=C1)C(=O)OCC(CC)CCCC	WXZOXVVKILCOPG-UHFFFAOYSA-N
26	Bis(2-ethylhexyl) maleate	209.98	5365125	340.261	C20H36O4	CCCCC(CC)COC(=O)C=CC(=O)OCC(CC)CCCC	ROPXFXOUUANXRR-YPKPFQOOSA-N
27	Bis(2-ethylhexyl) phthalate	218.42	8343	390.277	C24H38O4	CCCCC(CC)COC(=O)C1=CC=CC=C1C(=O)OCC(CC)CCCC	BJQHLKABXJIVAM-UHFFFAOYSA-N
28	bis (2-ethylhexyl) sebacate	229.58	31218	426.371	C26H50O4?	CCCCC(CC)COC(=O)CCCCCCCCC(=O)OCC(CC)CCCC	VJHINFRRDQUWOJ-UHFFFAOYSA-N
29	Bisphenol A (2,3-dihydroxypropyl) glycidyl ether (BADGE-glycidyl)	181.07	150694	358.178	C21H26O5	CC(C)(C1=CC=C(C=C1)OCC2CO2)C3=CC=C(C=C3)OCC(CO)O	NBLIPZBCGXIEFO-UHFFFAOYSA-N
30	Bisphenol A bis (2,3-dihydroxypropyl) ether (BADGE-diol)	187.53	110678	376.189	C21H28O6	CC(C)(C1=CC=C(C=C1)OCC(CO)O)C2=CC=C(C=C2)OCC(CO)O	NISVZEWKUNUGQQ-UHFFFAOYSA-N
31	butyl diglycol	141.78	8177	162.126	C8H18O3	CCCCOCCOCCO	OAYXUHPQHDHDDZ-UHFFFAOYSA-N
32	Chlorogenic acid	194.58	1794427	354.095	C16H18O9	C1C(C(C(CC1(C(=O)O)O)OC(=O)C=CC2=CC(=C(C=C2)O)O)O)O	CWVRJTMFETXNAD-JUHZACGLSA-N
33	CPTX	182.72	5212856	304.033	C16H13ClO2S	CCCOC1=C2C(=C(C=C1)Cl)C(=O)C3=CC=CC=C3S2	VKQJCUYEEABXNK-UHFFFAOYSA-N
34	Cyclohexyldimethoxymethylsilane	145.26	569301	188.123	C9H20O2Si	CO[Si](C)(C1CCCCC1)OC	SJJCABYOVIHNPZ-UHFFFAOYSA-N
35	Di-(propylene glycol) methyl ether	137.04	22833331	148.11	C7H16O3	CCC(O)OCCCOC	SHRGCOIDGUJGJI-UHFFFAOYSA-N
36	diallyl pentaerythritol	151.75	13955027	216.136	C11H20O4	C=CCOCC(CO)(CO)COCC=C	JHSWSKVODYPNDV-UHFFFAOYSA-N
37	diallyl phthalate	160.77	8560	246.089	C14H14O4	C=CCOC(=O)C1=CC=CC=C1C(=O)OCC=C	QUDWYFHPNIMBFC-UHFFFAOYSA-N
38	Dibutyl adipate	182.6	7784	258.183	C14H26O4	CCCCOC(=O)CCCCC(=O)OCCCC	XTJFFFGAUHQWII-UHFFFAOYSA-N
39	dibutyl maleate	170.72	5271569	228.136	C12H20O4	CCCCOC(=O)C=CC(=O)OCCCC	JBSLOWBPDRZSMB-FPLPWBNLSA-N
40	Dibutyl phthalate	183.61	3026	278.152	C16H22O4	CCCCOC(=O)C1=CC=CC=C1C(=O)OCCCC	DOIRQSBPFJWKBE-UHFFFAOYSA-N
41	Dibutyl sebacate	191.61	7986	314.246	C18H34O4	CCCCOC(=O)CCCCCCCCC(=O)OCCCC	PYGXAGIECVVIOZ-UHFFFAOYSA-N
42	Didecyl phthalate	233.92	6788	446.34	C28H46O4	CCCCCCCCCCOC(=O)C1=CC=CC=C1C(=O)OCCCCCCCCCC	PGIBJVOPLXHHGS-UHFFFAOYSA-N
43	diethyl phthalate	159.82	6781	222.089	C12H14O4	CCOC(=O)C1=CC=CC=C1C(=O)OCC	FLKPEMZONWLCSK-UHFFFAOYSA-N
44	Diethyl Sebacate	171.67	8049	258.183	C14H26O4	CCOC(=O)CCCCCCCCC(=O)OCC	ONKUXPIBXRRIDU-UHFFFAOYSA-N
45	diisobutyl phthalate	182.13	6782	278.152	C16H22O4	CC(C)COC(=O)C1=CC=CC=C1C(=O)OCC(C)C	MGWAVDBGNNKXQV-UHFFFAOYSA-N
46	diisodecyl phthalate	232.47	33599	446.34	C28H46O4	CC(C)CCCCCCCOC(=O)C1=CC=CC=C1C(=O)OCCCCCCCC(C)C	ZVFDTKUVRCTHQE-UHFFFAOYSA-N
47	diisononyl phthalate	225.13	590836	418.308	C26H42O4	CC(C)CCCCCCOC(=O)C1=CC=CC=C1C(=O)OCCCCCCC(C)C	HBGGXOJOCNVPFY-UHFFFAOYSA-N
48	diisooctyl phthalate	217.85	33934	390.277	C24H38O4	CC(C)CCCCCOC(=O)C1=CC=CC=C1C(=O)OCCCCCC(C)C	IJFPVINAQGWBRJ-UHFFFAOYSA-N
49	Dimethyl adipate	141.38	12329	174.089	C8H14O4	COC(=O)CCCCC(=O)OC	UDSFAEKRVUSQDD-UHFFFAOYSA-N
50	Dimethyl sebacate	160.41	7829	230.152	C12H22O4	COC(=O)CCCCCCCCC(=O)OC	ALOUNLDAKADEEB-UHFFFAOYSA-N
51	Dinonyl phthalate	226.35	6787	418.308	C26H42O4	CCCCCCCCCOC(=O)C1=CC=CC=C1C(=O)OCCCCCCCCC	DROMNWUQASBTFM-UHFFFAOYSA-N
52	Di(2-ethylhexyl) terephthalate	218.05	22932	390.277	C24H38O4	CCCCC(CC)COC(=O)C1=CC=C(C=C1)C(=O)OCC(CC)CCCC	RWPICVVBGZBXNA-UHFFFAOYSA-N
53	Dioxybenzone	168.87	8569	244.074	C14H12O4	COC1=CC(=C(C=C1)C(=O)C2=CC=CC=C2O)O	MEZZCSHVIGVWFI-UHFFFAOYSA-N
54	Diphenyl sulfone	159.38	31386	218.04	C12H10O2S	C1=CC=C(C=C1)S(=O)(=O)C2=CC=CC=C2	KZTYYGOKRVBIMI-UHFFFAOYSA-N
55	Docosanoic acid-ethyl ester	212.17	22199	368.365	C24H48O2	CCCCCCCCCCCCCCCCCCCCCC(=O)OCC	JIZCYLOUIAIZHQ-UHFFFAOYSA-N
56	erucamide	201.79	5365371	337.334	C22H43NO	CCCCCCCCC=CCCCCCCCCCCCC(=O)N	UAUDZVJPLUQNMU-KTKRTIGZSA-N
57	Ethylene bis(oleamide)	271.42	6436065	588.559	C38H72N2O2	CCCCCCCCC=CCCCCCCCC(=O)NCCNC(=O)CCCCCCCC=CCCCCCCCC	OXDXXMDEEFOVHR-CLFAGFIQSA-N
58	Ethylene glycol monoricinoleate	198.99	5354357	342.277	C20H38O4	CCCCCCC(CC=CCCCCCCCC(=O)OCCO)O	XLMXUUQMSMKFMH-UZRURVBFSA-N
59	Glyceryl 1,3-dipalmitate	262.91	68149	568.507	C35H68O5	CCCCCCCCCCCCCCCC(=O)OCC(COC(=O)CCCCCCCCCCCCCCC)O	GFAZGHREJPXDMH-UHFFFAOYSA-N
60	Glyceryl monostearate	203.77	24699	358.308	C21H42O4	CCCCCCCCCCCCCCCCCC(=O)OCC(CO)O	VBICKXHEKHSIBG-UHFFFAOYSA-N
61	Glyceryl triacetate	148.3	5541	218.079	C9H14O6	CC(=O)OCC(COC(=O)C)OC(=O)C	URAYPUMNDPQOKB-UHFFFAOYSA-N
62	Hexadecanamide	181.28	69421	255.256	C16H33NO	CCCCCCCCCCCCCCCC(=O)N	HSEMFIZWXHQJAE-UHFFFAOYSA-N
63	Irgafos 168	280.84	91601	646.451	C42H63O3P	CC(C)(C)C1=CC(=C(C=C1)OP(OC2=C(C=C(C=C2)C(C)(C)C)C(C)(C)C)OC3=C(C=C(C=C3)C(C)(C)C)C(C)(C)C)C(C)(C)C	JKIJEFPNVSHHEI-UHFFFAOYSA-N
64	Irgafos 38	244.72	6850817	514.358	C32H51O3P	CCOP(OC1=C(C=C(C=C1C)C(C)(C)C)C(C)(C)C)OC2=C(C=C(C=C2C)C(C)(C)C)C(C)(C)C	ZEFSGHVBJCEKAZ-UHFFFAOYSA-N
65	Irganox 1076	248.55	16386	530.47	C35H62O3	CCCCCCCCCCCCCCCCCCOC(=O)CCC1=CC(=C(C(=C1)C(C)(C)C)O)C(C)(C)C	SSDSCDGVMJFTEQ-UHFFFAOYSA-N
66	Irganox 3114	285.98	93115	783.519	C48H69N3O6	CC(C)(C)C1=CC(=CC(=C1O)C(C)(C)C)CN2C(=O)N(C(=O)N(C2=O)CC3=CC(=C(C(=C3)C(C)(C)C)O)C(C)(C)C)CC4=CC(=C(C(=C4)C(C)(C)C)O)C(C)(C)C	VNQNXQYZMPJLQX-UHFFFAOYSA-N
67	levadopa	146.35	6047	197.069	C9H11NO4	C1=CC(=C(C=C1CC(C(=O)O)N)O)O	WTDRDQBEARUVNC-LURJTMIESA-N
68	Linalool oxide	145.43	22310	170.131	C10H18O2	CC1(CCC(O1)C(C)(C)O)C=C	BRHDDEIRQPDPMG-UHFFFAOYSA-N
69	Luperox 101	184.62	6545	290.246	C16H34O4	CC(C)(C)OOC(C)(C)CCC(C)(C)OOC(C)(C)C	DMWVYCCGCQPJEA-UHFFFAOYSA-N
70	methyl 3-(3,5-di-tert-butyl-4-hydroxyphenyl)propionate	177.4	62603	292.204	C18H28O3	CC(C)(C)C1=CC(=CC(=C1O)C(C)(C)C)CCC(=O)OC	PXMJCECEFTYEKE-UHFFFAOYSA-N
71	Methyl palmitate	185.71	8181	270.256	C17H34O2	CCCCCCCCCCCCCCCC(=O)OC	FLIACVVOZYBSBS-UHFFFAOYSA-N
72	Myricitrin	208.86	5281673	464.095	C21H20O12	CC1C(C(C(C(O1)OC2=C(OC3=CC(=CC(=C3C2=O)O)O)C4=CC(=C(C(=C4)O)O)O)O)O)O	DCYOADKBABEMIQ-OWMUPTOHSA-N
73	N, N-bis (2-hydroxyethyl)dodecanamide	186.87	8430	287.246	C16H33NO3	CCCCCCCCCCCC(=O)N(CCO)CCO	AOMUHOFOVNGZAN-UHFFFAOYSA-N
74	N,N-Diethanololeamide	205.96	5371728	369.324	C22H43NO3	CCCCCCCCC=CCCCCCCCC(=O)N(CCO)CCO	LPMBTLLQQJBUOO-KTKRTIGZSA-N
75	N,N'-Ethylenebis(stearamide)	279	8044	592.591	C38H76N2O2	CCCCCCCCCCCCCCCCCC(=O)NCCNC(=O)CCCCCCCCCCCCCCCCC	RKISUIUJZGSLEV-UHFFFAOYSA-N
76	N-ethyl-p-toluenesulfonamide	157.21	6637	199.067	C9H13NO2S	CCNS(=O)(=O)C1=CC=C(C=C1)C	OHPZPBNDOVQJMH-UHFFFAOYSA-N
77	NX8000	233.4	58995446	484.282	C29H40O6	CCCC1C2C(C(OC(O2)C3=CC=C(C=C3)CCC)C(CO)O)OC(O1)C4=CC=C(C=C4)CCC	PIYNPBVOTLQBTC-UHFFFAOYSA-N
78	Ochratoxin A	197.68	442530	403.082	C20H18ClNO6	CC1CC2=C(C=C(C(=C2C(=O)O1)O)C(=O)NC(CC3=CC=CC=C3)C(=O)O)Cl	RWQKHEORZBHNRI-BMIGLBTASA-N
79	Ochratoxin C	207.52	20997	431.114	C22H22ClNO6	CCOC(=O)C(CC1=CC=CC=C1)NC(=O)C2=CC(=C3CC(OC(=O)C3=C2O)C)Cl	BPZZWRPHVVDAPT-PXAZEXFGSA-N
80	Octadecanamide	189.43	31292	283.288	C18H37NO	CCCCCCCCCCCCCCCCCC(=O)N	LYRFLYHAGKPMFH-UHFFFAOYSA-N
81	Octicizer	198.8	14716	362.165	C20H27O4P	CCCCC(CC)COP(=O)(OC1=CC=CC=C1)OC2=CC=CC=C2	CGSLYBDCEGBZCG-UHFFFAOYSA-N
82	pentaerythritol triacetate	163.77	19042	298.105	C14H18O7	C=CC(=O)OCC(CO)(COC(=O)C=C)COC(=O)C=C	HVVWZTWDBSEWIH-UHFFFAOYSA-N
83	Pentaerythritol triallyl ether	160.83	73854	256.167	C14H24O4	C=CCOCC(CO)(COCC=C)COCC=C	FYRWKWGEFZTOQI-UHFFFAOYSA-N
84	Quercetin 3-glucoside	208.58	5280804	464.095	C21H20O12	C1=CC(=C(C=C1C2=C(C(=O)C3=C(C=C(C=C3O2)O)O)OC4C(C(C(C(O4)CO)O)O)O)O)O	OVSQVDMCBVZWGM-QSOFNFLRSA-N
85	Quercitrin	206.28	5280459	448.101	C21H20O11	CC1C(C(C(C(O1)OC2=C(OC3=CC(=CC(=C3C2=O)O)O)C4=CC(=C(C=C4)O)O)O)O)O	OXGUCUVFOIWWQJ-HQBVPOQASA-N
86	quinic acid	149.39	6508	192.063	C7H12O6	C1C(C(C(CC1(C(=O)O)O)O)O)O	AAWZDTNXLSGCEK-LNVDRNJUSA-N
87	Squalene	215.8	638072	410.391	C30H50	CC(=CCCC(=CCCC(=CCCC=C(C)CCC=C(C)CCC=C(C)C)C)C)C	YYGNTYWPHWGJRM-AAJYLUCBSA-N
88	Stearic acid	184.37	5281	284.272	C18H36O2	CCCCCCCCCCCCCCCCCC(=O)O	QIQXTHQIDYTFRH-UHFFFAOYSA-N
89	Terfenadine	227.36	5405	471.314	C32H41NO2	CC(C)(C)C1=CC=C(C=C1)C(CCCN2CCC(CC2)C(C3=CC=CC=C3)(C4=CC=CC=C4)O)O	GUGOEEXESWIERI-UHFFFAOYSA-N
90	Tetraethylene glycol	141.89	8200	194.115	C8H18O5	C(COCCOCCOCCO)O	UWHCKJMYHZGTIT-UHFFFAOYSA-N
91	Topacol CA	239.77	92905	544.392	C37H52O3	CC1=CC(=C(C=C1C(C)CC(C2=CC(=C(C=C2C)O)C(C)(C)C)C3=CC(=C(C=C3C)O)C(C)(C)C)C(C)(C)C)O	PRWJPWSKLXYEPD-UHFFFAOYSA-N
92	tributyl acetyl citrate	205.28	6505	402.225	C20H34O8	CCCCOC(=O)CC(CC(=O)OCCCC)(C(=O)OCCCC)OC(=O)C	QZCLKYGREBVARF-UHFFFAOYSA-N
93	tributyl citrate	201.81	6507	360.215	C18H32O7	CCCCOC(=O)CC(CC(=O)OCCCC)(C(=O)OCCCC)O	ZFOZVQLOBQUTQQ-UHFFFAOYSA-N
94	Tributyl phosphate	184.16	31357	266.165	C12H27O4P	CCCCOP(=O)(OCCCC)OCCCC	STCOOQWBFONSKY-UHFFFAOYSA-N
95	triethylene glycol diacrylate	156.8	62414	258.11	C12H18O6	C=CC(=O)OCCOCCOCCOC(=O)C=C	INQDDHNZXOAFFD-UHFFFAOYSA-N
96	Triethylene glycol dimethacrylate	166.85	7979	286.142	C14H22O6	CC(=C)C(=O)OCCOCCOCCOC(=O)C(=C)C	HWSSEYVMGDIFMH-UHFFFAOYSA-N
97	Tris(2,4-di-tert-butylphenyl) phosphate	287.87	14572930	662.446	C42H63O4P	CC(C)(C)C1=CC(=C(C=C1)OP(=O)(OC2=C(C=C(C=C2)C(C)(C)C)C(C)(C)C)OC3=C(C=C(C=C3)C(C)(C)C)C(C)(C)C)C(C)(C)C	AZSKHRTUXHLAHS-UHFFFAOYSA-N
98	Tris(2-chloroethyl) phosphate	158.63	8295	283.954	C6H12Cl3O4P	C(CCl)OP(=O)(OCCCl)OCCCl	HQUQLFOMPYWACS-UHFFFAOYSA-N
99	Trolox	161.9	40634	250.121	C14H18O4	CC1=C(C2=C(CCC(O2)(C)C(=O)O)C(=C1O)C)C	GLEVLJDDWXEYCO-UHFFFAOYSA-N
100	Vitamine E (alpha tocapherol)	225.22	2116	430.381	C29H50O2	CC1=C(C2=C(CCC(O2)(C)CCCC(C)CCCC(C)CCCC(C)C)C(=C1O)C)C	GVJHHUAWPYXKBD-UHFFFAOYSA-N
101	3,9-Bis(1,1-dimethyl-2-hydroxyethyl)-2,4,8,10-tetraoxaspiro[5.5]undecane	172.53	7569008	304.189	C15H28O6	CC(C)(CO)C1OCC2(CO1)COC(OC2)C(C)(C)CO	BPZIYBJCZRUDEG-UHFFFAOYSA-N
102	1,2-Bis(3,5-di-tert-butyl-4-hydroxyhydrocinnamoyl)hydrazine	234.75	61916	552.393	C34H52N2O4	CC(C)(C)C1=CC(=CC(=C1O)C(C)(C)C)CCC(=O)NNC(=O)CCC2=CC(=C(C(=C2)C(C)(C)C)O)C(C)(C)C	HCILJBJJZALOAL-UHFFFAOYSA-N
103	Triethyl citrate	167.6	6506	276.121	C12H20O7	CCOC(=O)CC(CC(=O)OCC)(C(=O)OCC)O	DOOTYTYQINUNNV-UHFFFAOYSA-N
104	Irganox 1035	251.54	64883	642.395	C38H58O6S	CC(C)(C)C1=CC(=CC(=C1O)C(C)(C)C)CCC(=O)OCCSCCOC(=O)CCC2=CC(=C(C(=C2)C(C)(C)C)O)C(C)(C)C	VFBJXXJYHWLXRM-UHFFFAOYSA-N
105	3-(3,5-di-tert-butyl-4-hydroxyphenyl)propanoic acid	175.58	88389	278.188	C17H26O3	CC(C)(C)C1=CC(=CC(=C1O)C(C)(C)C)CCC(=O)O	WPMYUUITDBHVQZ-UHFFFAOYSA-N
106	Benzyl butyl phthalate	177.93	2347	312.136	C19H20O4	CCCCOC(=O)C1=CC=CC=C1C(=O)OCC2=CC=CC=C2	IRIAEXORFWYRCZ-UHFFFAOYSA-N
107	Diheptyl phthalate	213	19284	362.246	C22H34O4	CCCCCCCOC(=O)C1=CC=CC=C1C(=O)OCCCCCCC	JQCXWCOOWVGKMT-UHFFFAOYSA-N
108	2,2'-Methylenebis(4-methyl-6-tert-butylphenol)	196.22	8398	340.24	C23H32O2	CC1=CC(=C(C(=C1)C(C)(C)C)O)CC2=C(C(=CC(=C2)C)C(C)(C)C)O	KGRVJHAUYBGFFP-UHFFFAOYSA-N
109	2,2'-Methylenebis(4-ethyl-6-tert-butylphenol)	204.43	6928	368.272	C25H36O2	CCC1=CC(=C(C(=C1)C(C)(C)C)O)CC2=C(C(=CC(=C2)CC)C(C)(C)C)O	GPNYZBKIGXGYNU-UHFFFAOYSA-N
110	Bisphenol F bis(2,3-dihydroxypropyl) ether	179.52	3928015	348.157	C19H24O6	C1=CC(=CC=C1CC2=CC=C(C=C2)OCC(CO)O)OCC(CO)O	VGJRHUPDMVWBFM-UHFFFAOYSA-N
111	Bisphenol A diglycidyl ether	175.13	2286	340.167	C21H24O4	CC(C)(C1=CC=C(C=C1)OCC2CO2)C3=CC=C(C=C3)OCC4CO4	LCFVJGUPQDGYKZ-UHFFFAOYSA-N
112	Diethyl hexahydrophthalate	162.03	24990	228.136	C12H20O4	CCOC(=O)C1CCCCC1C(=O)OCC	ZTUZDYWYNQDJKR-UHFFFAOYSA-N
113	Dipropyl phthalate	171.79	8559	250.121	C14H18O4	CCCOC(=O)C1=CC=CC=C1C(=O)OCCC	MQHNKCZKNAJROC-UHFFFAOYSA-N
114	Dipentyl phthalate	193.43	8561	306.183	C18H26O4	CCCCCOC(=O)C1=CC=CC=C1C(=O)OCCCCC	IPKKHRVROFYTEK-UHFFFAOYSA-N
115	Triphenylphosphine oxide	181.3	13097	278.086	C18H15OP	C1=CC=C(C=C1)P(=O)(C2=CC=CC=C2)C3=CC=CC=C3	FIQMHBFVRAXMOP-UHFFFAOYSA-N
116	(2,2-Dimethyl-1,3-propanediyl)bis(oxy-3,1-propanediyl) bisacrylate	179.868	174364	328.189	C17H28O6	CC(C)(COCCCOC(=O)C=C)COCCCOC(=O)C=C	NQGDHQASSFDDLD-UHFFFAOYSA-N
117	Bisphenol A (3-chloro-2-hydroxypropyl) glycidyl ether	186.3	4169196	376.144	C21H25ClO4	CC(C)(C1=CC=C(C=C1)OCC2CO2)C3=CC=C(C=C3)OCC(CCl)O	HLLOKZYCSSQYEB-UHFFFAOYSA-N
118	Bisphenol A (3-chloro-2-hydroxypropyl) (2,3-dihydroxypropyl) ether	191.852	4166922	394.155	C21H27ClO5	CC(C)(C1=CC=C(C=C1)OCC(CO)O)C2=CC=C(C=C2)OCC(CCl)O	HDTYUHNZRYZEEB-UHFFFAOYSA-N
119	Diisopropyl phthalate	170.65	11799	250.121	C14H18O4	CC(C)OC(=O)C1=CC=CC=C1C(=O)OC(C)C	QWDBCIAVABMJPP-UHFFFAOYSA-N
120	Dioctyl Phthalate	218.188	8346	390.277	C24H38O4	CCCCCCCCOC(=O)C1=CC=CC=C1C(=O)OCCCCCCCC	MQIUGAXCHLFZKX-UHFFFAOYSA-N
121	mono(2-ethylhexyl) phthalate	181.245	20393	278.152	C16H22O4	CCCCC(CC)COC(=O)C1=CC=CC=C1C(=O)O	DJDSLBVSSOQSLW-UHFFFAOYSA-N
122	Dimethyl phthalate	149.322	8554	194.058	C10H10O4	COC(=O)C1=CC=CC=C1C(=O)OC	NIQCNGHVCWTJSM-UHFFFAOYSA-N
123	Bisphenol A bis(3-chloro-2-hydroxypropyl) ether	190.317	3479589	412.121	C21H26Cl2O4	CC(C)(C1=CC=C(C=C1)OCC(CCl)O)C2=CC=C(C=C2)OCC(CCl)O	PTCFDJRJOGPUFE-UHFFFAOYSA-N
124	octinoxate	185.91	5355130	290.188	C18H26O3	CCCCC(CC)COC(=O)C=CC1=CC=C(C=C1)OC	YBGZDTIWKVFICR-JLHYYAGUSA-N
125	Corticosterone	209.23	5753	346.214	C21H30O4	CC12CCC(=O)C=C1CCC3C2C(CC4(C3CCC4C(=O)CO)C)O	OMFXVFTZEKFJBZ-HJTSIMOOSA-N
126	Docosanamide	206.4	76468	339.35	C22H45NO	CCCCCCCCCCCCCCCCCCCCCC(=O)N	ORAWFNKFUWGRJG-UHFFFAOYSA-N
127	Ethylene glycol dimethacrylate	152.92	7355	198.089	C10H14O4	CC(=C)C(=O)OCCOC(=O)C(=C)C	STVZJERGLQHEKB-UHFFFAOYSA-N
128	Capric triglyceride	261.31	69310	554.455	C33H62O6	CCCCCCCCCC(=O)OCC(COC(=O)CCCCCCCCC)OC(=O)CCCCCCCCC	LADGBHLMCUINGV-UHFFFAOYSA-N
129	Avobenzone	198.24	51040	310.157	C20H22O3	CC(C)(C)C1=CC=C(C=C1)C(=O)CC(=O)C2=CC=C(C=C2)OC	XNEFYCZVKIDDMS-UHFFFAOYSA-N
130	Bromocresol Purple	216.95	8273	537.909	C21H16Br2O5S	CC1=CC(=CC(=C1O)Br)C2(C3=CC=CC=C3S(=O)(=O)O2)C4=CC(=C(C(=C4)C)O)Br	ABIUHPWEYMSGSR-UHFFFAOYSA-N
131	Cresol red	201.62	73013	382.087	C21H18O5S	CC1=C(C=CC(=C1)C2(C3=CC=CC=C3S(=O)(=O)O2)C4=CC(=C(C=C4)O)C)O	OBRMNDMBJQTZHV-UHFFFAOYSA-N
132	2-(2H-Benzotriazol-2-yl)-4,6-bis(2-phenyl-2-propanyl)phenol	224.98	112412	447.231	C30H29N3O	CC(C)(C1=CC=CC=C1)C2=CC(=C(C(=C2)N3N=C4C=CC=CC4=N3)O)C(C)(C)C5=CC=CC=C5	OLFNXLXEGXRUOI-UHFFFAOYSA-N
133	Diflufenican	196.53	91735	394.074	C19H11F5N2O2	C1=CC(=CC(=C1)OC2=C(C=CC=N2)C(=O)NC3=C(C=C(C=C3)F)F)C(F)(F)F	WYEHFWKAOXOVJD-UHFFFAOYSA-N
134	N-[3-(Dimethylamino)propyl]dodecanamide	189.19	51392	284.283	C17H36N2O	CCCCCCCCCCCC(=O)NCCCN(C)C	TWMFGCHRALXDAR-UHFFFAOYSA-N
135	oleamide	185.94	5283387	281.272	C18H35NO	CCCCCCCCC=CCCCCCCCC(=O)N	FATBGEAMYMYZAF-KTKRTIGZSA-N
136	2,2'-Biquinoline	165.72	8412	256.1	C18H12N2	C1=CC=C2C(=C1)C=CC(=N2)C3=NC4=CC=CC=C4C=C3	WPTCSQBWLUUYDV-UHFFFAOYSA-N
137	4-Aminoantipyrine	157.11	2151	203.106	C11H13N3O	CC1=C(C(=O)N(N1C)C2=CC=CC=C2)N	RLFWWDJHLFCNIJ-UHFFFAOYSA-N
138	Sodium 2,2'-methylene-bis-(4,6-di-tert-butylphenyl)phosphate	242.36	23674278	508.272	C29H42NaO4P	CC(C)(C)C1=CC2=C(C(=C1)C(C)(C)C)OP(=O)(OC3=C(C2)C=C(C=C3C(C)(C)C)C(C)(C)C)[O-].[Na+]	ZHROMWXOTYBIMF-UHFFFAOYSA-M
139	N-Icosanoylsphingosine	276.89	5283566	593.575	C38H75NO3	CCCCCCCCCCCCCCCCCCCC(=O)NC(CO)C(C=CCCCCCCCCCCCCC)O	XWBWIAOWSABHFI-NUKVNZTCSA-N
140	N-Hexadecanoylsphinganine	264.11	5283572	539.528	C34H69NO3	CCCCCCCCCCCCCCCC(C(CO)NC(=O)CCCCCCCCCCCCCCC)O	GCGTXOVNNFGTPQ-JHOUSYSJSA-N
141	Bisphenol F diglycidyl ether	169.65	91511	312.136	C19H20O4	C1C(O1)COC2=CC=C(C=C2)CC3=CC=C(C=C3)OCC4CO4	XUCHXOAWJMEFLF-UHFFFAOYSA-N
142	1,9-Nonanediol diacrylate	170.38	9795378	268.167	C15H24O4	C=CC(=O)OCCCCCCCCCOC(=O)C=C	PGDIJTMOHORACQ-UHFFFAOYSA-N
143	cis-Jasmone	152.82	1549018	164.12	C11H16O	CCC=CCC1=C(CCC1=O)C	XMLSXPIVAXONDL-PLNGDYQASA-N
144	(R)-(+)-rosmarinic acid	194.47	5281792	360.085	C18H16O8	C1=CC(=C(C=C1CC(C(=O)O)OC(=O)C=CC2=CC(=C(C=C2)O)O)O)O	DOUMFZQKYFQNTF-WUTVXBCWSA-N
145	Bispyrazolone	196.72	95807	346.143	C20H18N4O2	CC1=NN(C(=O)C1C2C(=NN(C2=O)C3=CC=CC=C3)C)C4=CC=CC=C4	FORCWSNQDMPPOC-UHFFFAOYSA-N
146	2'-Deoxyguanosine	170.57	135398592	267.097	C10H13N5O4	C1C(C(OC1N2C=NC3=C2N=C(NC3=O)N)CO)O	YKBGVTZYEHREMT-KVQBGUIXSA-N
147	Triethylenglycol dibenzoate	189.05	67123	358.142	C20H22O6	C1=CC=C(C=C1)C(=O)OCCOCCOCCOC(=O)C2=CC=CC=C2	AHSGHEXYEABOKT-UHFFFAOYSA-N
148	1,5-Diphenylcarbazide	165.65	8789	242.117	C13H14N4O	C1=CC=C(C=C1)NNC(=O)NNC2=CC=CC=C2	KSPIHGBHKVISFI-UHFFFAOYSA-N
149	Malathion	171.24	4004	330.036	C10H19O6PS2	CCOC(=O)CC(C(=O)OCC)SP(=S)(OC)OC	JXSJBGJIGXNWCI-UHFFFAOYSA-N
150	Metoxuron	159.37	29863	228.067	C10H13ClN2O2	CN(C)C(=O)NC1=CC(=C(C=C1)OC)Cl	DSRNRYQBBJQVCW-UHFFFAOYSA-N
151	Diacetone acrylamide	145	17888	169.11	C9H15NO2	CC(=O)CC(C)(C)NC(=O)C=C	OMNKZBIFPJNNIO-UHFFFAOYSA-N
152	1,4-Butanediol dimethacrylate	157.59	16387	226.121	C12H18O4	CC(=C)C(=O)OCCCCOC(=O)C(=C)C	XOJWAAUYNWGQAU-UHFFFAOYSA-N
153	Ethyl 2-cyano-3,3-diphenylacrylate	163.98	243274	277.11	C18H15NO2	CCOC(=O)C(=C(C1=CC=CC=C1)C2=CC=CC=C2)C#N	IAJNXBNRYMEYAZ-UHFFFAOYSA-N
154	Trimethylolpropane trimethacrylate	180.33	18689	338.173	C18H26O6	CCC(COC(=O)C(=C)C)(COC(=O)C(=C)C)COC(=O)C(=C)C	OKKRPWIIYQTPQF-UHFFFAOYSA-N
155	4,4'-Methylenebis(3-chloro-2,6-diethylaniline)	191.06	86261	378.163	C21H28Cl2N2	CCC1=CC(=C(C(=C1N)CC)Cl)CC2=C(C(=C(C(=C2)CC)N)CC)Cl	VIOMIGLBMQVNLY-UHFFFAOYSA-N
156	Diphenyl(2,4,6-trimethylbenzoyl)phosphine oxide	186.87	166480	348.128	C22H21O2P	CC1=CC(=C(C(=C1)C)C(=O)P(=O)(C2=CC=CC=C2)C3=CC=CC=C3)C	VFHVQBAGLAREND-UHFFFAOYSA-N
157	Aflatoxin B1	176.82	186907	312.063	C17H12O6	COC1=C2C3=C(C(=O)CC3)C(=O)OC2=C4C5C=COC5OC4=C1	OQIQSTLJSLGHID-WNWIJWBNSA-N
158	1,4-Butanediol diglycidyl ether	143.91	17046	202.121	C10H18O4	C1C(O1)COCCCCOCC2CO2	SHKUUQIDMUMQQK-UHFFFAOYSA-N
159	3-(4-Morpholino)propanesulfonic acid (MOPS)	150.17	70807	209.072	C1COCCN1CCCS(=O)(=O)O	C1COCCN1CCCS(=O)(=O)O	DVLFYONBTKHTER-UHFFFAOYSA-N
160	3-(Trimethoxysilyl)propyl methacrylate	156.26	17318	248.108	C10H20O5Si	CC(=C)C(=O)OCCC[Si](OC)(OC)OC	XDLMVUHYZWKMMD-UHFFFAOYSA-N
161	N,N,N',N'-Tetrakis(2-Hydroxypropyl)ethylenediamine	166.43	7615	292.236	C14H32N2O4	CC(CN(CCN(CC(C)O)CC(C)O)CC(C)O)O	NSOXQYCFHDMMGV-UHFFFAOYSA-N
162	Phenyl 1-pentadecanesulfonate	197.19	20478723	368.239	C21H36O3S	CCCCCCCCCCCCCCCS(=O)(=O)OC1=CC=CC=C1	UDKSLGIUCGAZTK-UHFFFAOYSA-N
163	N,N'-Diphenylthiourea	161.88	700999	228.072	C13H12N2S	C1=CC=C(C=C1)NC(=S)NC2=CC=CC=C2	FCSHMCFRCYZTRQ-UHFFFAOYSA-N
164	N,N'-(Hexane-1,6-diyl)bis(N-(2,2,6,6-tetramethylpiperidin-4-yl)formamide)	244.81	14419064	450.393	C26H50N4O2	CC1(CC(CC(N1)(C)C)N(CCCCCCN(C=O)C2CC(NC(C2)(C)C)(C)C)C=O)C	UONLDZHKYCFZRW-UHFFFAOYSA-N
165	Tris(4-tert-butyl-3-hydroxy-2,6-dimethylbenzyl) isocyanurate	271.49	93221	699.425	C42H57N3O6	CC1=CC(=C(C(=C1CN2C(=O)N(C(=O)N(C2=O)CC3=C(C(=C(C=C3C)C(C)(C)C)O)C)CC4=C(C(=C(C=C4C)C(C)(C)C)O)C)C)O)C(C)(C)C	XYXJKPCGSGVSBO-UHFFFAOYSA-N
166	Methyl Red	174.77	10303	269.116	C15H15N3O2	CN(C)C1=CC=C(C=C1)N=NC2=CC=CC=C2C(=O)O	CEQFOVLGLXCDCX-UHFFFAOYSA-N
167	glycoursodeoxycholic acid	206.87	12310288	449.314	C26H43NO5	CC(CCC(=O)NCC(=O)O)C1CCC2C1(CCC3C2C(CC4C3(CCC(C4)O)C)O)C	GHCZAUBVMUEKKP-XROMFQGDSA-N
168	2,2',6',2"-Terpyridine	151.86	70848	233.095	C15H11N3	C1=CC=NC(=C1)C2=NC(=CC=C2)C3=CC=CC=N3	DRGAZIDRYFYHIJ-UHFFFAOYSA-N
169	N,N'-Methylenebisacrylamide	136.76	8041	154.074	C7H10N2O2	C=CC(=O)NCNC(=O)C=C	ZIUHHBKFKCYYJD-UHFFFAOYSA-N
170	1,1,3,3-Tetraethoxypropane	151.56	67147	220.167	C11H24O4	CCOC(CC(OCC)OCC)OCC	KVJHGPAAOUGYJX-UHFFFAOYSA-N
171	(?)-Riboflavin	188.09	1072	376.138	C17H20N4O6	CC1=CC2=C(C=C1C)N(C3=NC(=O)NC(=O)C3=N2)CC(C(C(CO)O)O)O	AUNGANRZJHBGPY-UHFFFAOYSA-N
172	Sodium taurocholate	213.98	23666345	537.274	C26H44NNaO7S	CC(CCC(=O)NCCS(=O)(=O)[O-])C1CCC2C1(C(CC3C2C(CC4C3(CCC(C4)O)C)O)O)C.[Na+]	JAJWGJBVLPIOOH-IZYKLYLVSA-M
173	2,2'-(Dodecylimino)diethanol	184.91	352309	273.267	C16H35NO2	CCCCCCCCCCCCN(CCO)CCO	NKFNBVMJTSYZDV-UHFFFAOYSA-N
174	(-)-Erythromycin	268.21	12560	733.461	C37H67NO13	CCC1C(C(C(C(=O)C(CC(C(C(C(C(C(=O)O1)C)OC2CC(C(C(O2)C)O)(C)OC)C)OC3C(C(CC(O3)C)N(C)C)O)(C)O)C)C)O)(C)O	ULGZDMOVFRHVEP-RWJQBGPGSA-N
175	N-(4-Hydroxyphenyl)octadecanamide	204.94	7689	375.314	C24H41NO2	CCCCCCCCCCCCCCCCCC(=O)NC1=CC=C(C=C1)O	YASWBJXTHOXPGK-UHFFFAOYSA-N
176	Tocopheryl acetate	226.52	86472	472.392	C31H52O3	CC1=C(C(=C(C2=C1OC(CC2)(C)CCCC(C)CCCC(C)CCCC(C)C)C)OC(=O)C)C	ZAKOWWREFLAJOT-CEFNRUSXSA-N
177	4,7,10,13,16,19-Docosahexaenoic acid, methyl ester, (all-Z)-	185.28	530333	342.256	C23H34O2	CCC=CCC=CCC=CCC=CCC=CCC=CCCC(=O)OC	VCDLWFYODNTQOT-UHFFFAOYSA-N
178	Rhodamine B base	231.39	62357	442.226	C28H30N2O3	CCN(CC)C1=CC2=C(C=C1)C3(C4=C(O2)C=C(C=C4)N(CC)CC)C5=CC=CC=C5C(=O)O3	DZNJMLVCIZGWSC-UHFFFAOYSA-N
179	4-Aminophenyl sulfone	168.1	2955	248.062	C12H12N2O2S	C1=CC(=CC=C1N)S(=O)(=O)C2=CC=C(C=C2)N	MQJKPEGWNLWLTK-UHFFFAOYSA-N
180	dipropylene glycol diacrylate	155.8	23447151	242.115	C12H18O5	CCC(OC(CC)OC(=O)C=C)OC(=O)C=C	BPUPTQUTGHCAHD-UHFFFAOYSA-N
181	Bisacylphosphine oxides	203.64	164512	418.17	C26H27O3P	CC1=CC(=C(C(=C1)C)C(=O)P(=O)(C2=CC=CC=C2)C(=O)C3=C(C=C(C=C3C)C)C)C	GUCYFKSBFREPBC-UHFFFAOYSA-N
182	Nalidixic acid	158.61	4421	232.085	C12H12N2O3	CCN1C=C(C(=O)C2=C1N=C(C=C2)C)C(=O)O	MHWLWQUZZRMNGJ-UHFFFAOYSA-N
183	Sulfamethoxazole	161.1	5329	253.052	C10H11N3O3S	CC1=CC(=NO1)NS(=O)(=O)C2=CC=C(C=C2)N	JLKIGFTWXXRPMT-UHFFFAOYSA-N
184	Ampicillin	179.37	6249	349.11	C16H19N3O4S	CC1(C(N2C(S1)C(C2=O)NC(=O)C(C3=CC=CC=C3)N)C(=O)O)C	AVKUERGKIZMTKX-NJBDSQKTSA-N
185	Ciprofloxacin	188.39	2764	331.133	C17H18FN3O3	C1CC1N2C=C(C(=O)C3=CC(=C(C=C32)N4CCNCC4)F)C(=O)O	MYSWGUAQZAJSOK-UHFFFAOYSA-N
186	Tetracycline	202.81	54675776	444.153	C22H24N2O8	CC1(C2CC3C(C(=O)C(=C(C3(C(=O)C2=C(C4=C1C=CC=C4O)O)O)O)C(=O)N)N(C)C)O	NWXMGUDVXFXRIG-WESIUVDSSA-N
187	Docusate sodium	220.6	23673837	444.216	C20H37NaO7S	CCCCC(CC)COC(=O)CC(C(=O)OCC(CC)CCCC)S(=O)(=O)[O-].[Na+]	APSBXTVYXVQYAB-UHFFFAOYSA-M
188	Dimethyl 2,6-naphthalenedicarboxylate	161.91	61225	244.074	C14H12O4	COC(=O)C1=CC2=C(C=C1)C=C(C=C2)C(=O)OC	GYUVMLBYMPKZAZ-UHFFFAOYSA-N
189	Ebecryl 53	193.7	93276	428.205	C21H32O9	C=CC(=O)OCCCOCC(COCCCOC(=O)C=C)OCCCOC(=O)C=C	DMQYPVOQAARSNF-UHFFFAOYSA-N
190	Triisopropanolamine	146.05	24730	191.152	C9H21NO3	CC(CN(CC(C)O)CC(C)O)O	SLINHMUFWFWBMU-UHFFFAOYSA-N
191	Morin	177.94	5281670	302.043	C15H10O7	C1=CC(=C(C=C1O)O)C2=C(C(=O)C3=C(C=C(C=C3O2)O)O)O	YXOLAZRVSSWPPT-UHFFFAOYSA-N
192	Carnosol	194.47	442009	330.183	C20H26O4	CC(C)C1=C(C(=C2C(=C1)C3CC4C2(CCCC4(C)C)C(=O)O3)O)O	XUSYGBPHQBWGAD-PJSUUKDQSA-N
193	Oleuropein	213.35	5281544	540.184	C25H32O13	CC=C1C(C(=COC1OC2C(C(C(C(O2)CO)O)O)O)C(=O)OC)CC(=O)OCCC3=CC(=C(C=C3)O)O	RFWGABANNQMHMZ-ZCHJGGQASA-N
194	Glycitein-7-glucoside	217.12	187808	446.121	C22H22O10	COC1=C(C=C2C(=C1)C(=O)C(=CO2)C3=CC=C(C=C3)O)OC4C(C(C(C(O4)CO)O)O)O	OZBAVEKZGSOMOJ-MIUGBVLSSA-N
195	Luteolin-7-glucoside	215.52	5280637	448.101	C21H20O11	C1=CC(=C(C=C1C2=CC(=O)C3=C(C=C(C=C3O2)OC4C(C(C(C(O4)CO)O)O)O)O)O)O	PEFNSGRTCBGNAN-QNDFHXLGSA-N
196	(-)-Epicatechin-3-O-gallate	207.22	107905	442.09	C22H18O10	C1C(C(OC2=CC(=CC(=C21)O)O)C3=CC(=C(C=C3)O)O)OC(=O)C4=CC(=C(C(=C4)O)O)O	LSHVYAFMTMFKBA-TZIWHRDSSA-N
197	(-)-Epicatechin	173.86	72276	290.079	C15H14O6	C1C(C(OC2=CC(=CC(=C21)O)O)C3=CC(=C(C=C3)O)O)O	PFTAWBLQPZVEMU-UKRRQHHQSA-N
198	(-)-Epigallocatechin gallate	208.98	65064	458.085	C22H18O11	C1C(C(OC2=CC(=CC(=C21)O)O)C3=CC(=C(C(=C3)O)O)O)OC(=O)C4=CC(=C(C(=C4)O)O)O	WMBWREPUVVBILR-WIYYLYMNSA-N
199	D(+)-Glucose	143.46	107526	180.063	C6H12O6	C(C(C(C(C(C=O)O)O)O)O)O	GZCGUPFRVQAUEE-SLPGGIOYSA-N
200	Sulfafurazole	167.2	5344	267.068	C11H13N3O3S	CC1=C(ON=C1C)NS(=O)(=O)C2=CC=C(C=C2)N	NHUHCSRWZMLRLA-UHFFFAOYSA-N
201	Bisacodyl	185.67	2391	361.131	C22H19NO4	CC(=O)OC1=CC=C(C=C1)C(C2=CC=C(C=C2)OC(=O)C)C3=CC=CC=N3	KHOITXIGCFIULA-UHFFFAOYSA-N
202	(-)-Chloramphenicol	167.16	298	322.012	C11H12Cl2N2O5	C1=CC(=CC=C1C(C(CO)NC(=O)C(Cl)Cl)O)[N+](=O)[O-]	WIIZWVCIJKGZOK-UHFFFAOYSA-N
203	Dehydrocholic acid	193.17	6674	402.241	C24H34O5	CC(CCC(=O)O)C1CCC2C1(C(=O)CC3C2C(=O)CC4C3(CCC(=O)C4)C)C	OHXPGWPVLFPUSM-KLRNGDHRSA-N
204	Norethisterone acetate	213.36	5832	340.204	C22H28O3	CC(=O)OC1(CCC2C1(CCC3C2CCC4=CC(=O)CCC34)C)C#C	IMONTRJLAWHYGT-ZCPXKWAGSA-N
205	Folic acid	202.18	135398658	441.14	C19H19N7O6	C1=CC(=CC=C1C(=O)NC(CCC(=O)O)C(=O)O)NCC2=CN=C3C(=N2)C(=O)NC(=N3)N	OVBPIULPVIDEAO-LBPRGKRZSA-N
206	Hydroxyprogesterone	205.14	6238	330.219	C21H30O3	CC(=O)C1(CCC2C1(CCC3C2CCC4=CC(=O)CCC34C)C)O	DBPWSSGDRRHUNT-CEGNMAFCSA-N
207	Chlormadinone acetate	215.25	9324	404.175	C23H29ClO4	CC(=O)C1(CCC2C1(CCC3C2C=C(C4=CC(=O)CCC34C)Cl)C)OC(=O)C	QMBJSIBWORFWQT-DFXBJWIESA-N
208	Medroxyprogesterone 17-acetate	212.6	6279	386.246	C24H34O4	CC1CC2C(CCC3(C2CCC3(C(=O)C)OC(=O)C)C)C4(C1=CC(=O)CC4)C	PSGAAPLEWMOORI-PEINSRQWSA-N
209	Benfotiamine	202.79	3032771	466.108	C19H23N4O6PS	CC1=NC=C(C(=N1)N)CN(C=O)C(=C(CCOP(=O)(O)O)SC(=O)C2=CC=CC=C2)C	BTNNPSLJPBRMLZ-LGMDPLHJSA-N
210	Alizarin red S	187.93	3955344	341.981	C14H7NaO7S	C1=CC=C2C(=C1)C(=O)C3=CC(=C(C(=C3C2=O)O)O)S(=O)(=O)[O-].[Na+]	HFVAFDPGUJEFBQ-UHFFFAOYSA-M
211	3',5'-Bis(tert-butyl)-4'-hydroxyacetophenone	189.53	616296	248.178	C16H24O2	CC(=O)C1=CC(=C(C(=C1)C(C)(C)C)O)C(C)(C)C	WGJPGMJLARWHRK-UHFFFAOYSA-N
212	Piperonyl butoxide	180.08	5794	338.209	C19H30O5	CCCCOCCOCCOCC1=CC2=C(C=C1CCC)OCO2	FIPWRIJSWJWJAI-UHFFFAOYSA-N
213	Nitrofurantoin	150.85	6604200	238.034	C8H6N4O5	C1C(=O)NC(=O)N1N=CC2=CC=C(O2)[N+](=O)[O-]	NXFQHRVNIOXGAQ-YCRREMRBSA-N
214	Fluorescein	186.72	16850	332.068	C20H12O5	C1=CC=C2C(=C1)C(=O)OC23C4=C(C=C(C=C4)O)OC5=C3C=CC(=C5)O	GNBHRKFJIUUOQI-UHFFFAOYSA-N
215	Chlorothiazide	173.92	2720	294.949	C7H6ClN3O4S2	C1=C2C(=CC(=C1Cl)S(=O)(=O)N)S(=O)(=O)N=CN2	JBMKAUGHUNFTOL-UHFFFAOYSA-N
216	Pellidol	197.08	6751	309.148	C18H19N3O2	CC1=CC=CC=C1N=NC2=CC(=C(C=C2)N(C(=O)C)C(=O)C)C	YIEDSISPYKQADU-UHFFFAOYSA-N
217	Progesterone	184.22	5994	314.225	C21H30O2	CC(=O)C1CCC2C1(CCC3C2CCC4=CC(=O)CCC34C)C	RJKFOVLPORLFTN-LEKSSAKUSA-N
218	Sulfacetamide	152.17	5320	214.041	C8H10N2O3S	CC(=O)NS(=O)(=O)C1=CC=C(C=C1)N	SKIVFJLNDNKQPD-UHFFFAOYSA-N
219	2-Naphthyl benzoate	166.92	66734	248.084	C17H12O2	C1=CC=C(C=C1)C(=O)OC2=CC3=CC=CC=C3C=C2	DWJIJRSTYFPKGD-UHFFFAOYSA-N
220	Aminophenazone	165.62	6009	231.137	C13H17N3O	CC1=C(C(=O)N(N1C)C2=CC=CC=C2)N(C)C	RMMXTBMQSGEXHJ-UHFFFAOYSA-N
221	Meprobamate	153.45	4064	218.127	C9H18N2O4	CCCC(C)(COC(=O)N)COC(=O)N	NPPQSCRMBWNHMW-UHFFFAOYSA-N
222	Fominoben	196.86	3407	401.151	C21H24ClN3O3	CN(CC1=C(C=CC=C1Cl)NC(=O)C2=CC=CC=C2)CC(=O)N3CCOCC3	KSNNEUZOAFRTDS-UHFFFAOYSA-N
223	Bumetanide	194.54	2471	364.109	C17H20N2O5S	CCCCNC1=C(C(=CC(=C1)C(=O)O)S(=O)(=O)N)OC2=CC=CC=C2	MAEIEVLCKWDQJH-UHFFFAOYSA-N
224	Guaiacol Carbonate	161.48	11104	274.084	C15H14O5	COC1=CC=CC=C1OC(=O)OC2=CC=CC=C2OC	ORUJFMPWKPVXLZ-UHFFFAOYSA-N
225	(+)-Lactose	172.45	6134	342.116	C12H22O11	C(C1C(C(C(C(O1)OC2C(OC(C(C2O)O)O)CO)O)O)O)O	GUBGYTABKSRVRQ-DCSYEGIMSA-N
226	Phenol red	187.36	4766	354.056	C19H14O5S	C1=CC=C2C(=C1)C(OS2(=O)=O)(C3=CC=C(C=C3)O)C4=CC=C(C=C4)O	BELBBZDIHDAJOR-UHFFFAOYSA-N
227	Chlorbenzoxamine	194.98	71636	434.212	C27H31ClN2O	CC1=CC=CC=C1CN2CCN(CC2)CCOC(C3=CC=CC=C3)C4=CC=CC=C4Cl	VEVSKUJZSMGTMM-UHFFFAOYSA-N
228	Niflumic acid	170.52	4488	282.062	C13H9F3N2O2	C1=CC(=CC(=C1)NC2=C(C=CC=N2)C(=O)O)C(F)(F)F	JZFPYUNJRRFVQU-UHFFFAOYSA-N
229	Dipyridamole	227.22	3108	504.317	C24H40N8O4	C1CCN(CC1)C2=NC(=NC3=C2N=C(N=C3N4CCCCC4)N(CCO)CCO)N(CCO)CCO	IZEKFCXSFNUWAM-UHFFFAOYSA-N
230	Dexamethasone	214.35	5743	392.2	C22H29FO5	CC1CC2C3CCC4=CC(=O)C=CC4(C3(C(CC2(C1(C(=O)CO)O)C)O)F)C	UREBDLICKHMUKA-CXSFZGCWSA-N
231	Prednisone	206.77	5865	358.178	C21H26O5	CC12CC(=O)C3C(C1CCC2(C(=O)CO)O)CCC4=CC(=O)C=CC34C	XOFYZVNMUHMLCC-ZPOLXVRWSA-N
232	Captopril	151.04	44093	217.077	C9H15NO3S	CC(CS)C(=O)N1CCCC1C(=O)O	FAKRSMQSSFJEIM-RQJHMYQMSA-N
233	Galanthamine	168.69	9651	287.152	C17H21NO3	CN1CCC23C=CC(CC2OC4=C(C=CC(=C34)C1)OC)O	ASUTZQLVASHGKV-JDFRZJQESA-N
234	Sulfasalazine	209.37	5339	398.068	C18H14N4O5S	C1=CC=NC(=C1)NS(=O)(=O)C2=CC=C(C=C2)N=NC3=CC(=C(C=C3)O)C(=O)O	NCEXYHBECQHGNR-UHFFFAOYSA-N
235	cis-7,10,13,16,19-Docosapentaenoic acid methyl ester	185.09	14122980	344.272	C23H36O2	CCC=CCC=CCC=CCC=CCC=CCCCCCC(=O)OC	PTFHIRHGARALFY-JEBPEJKESA-N
236	Silibinin	206.36	31553	482.121	C25H22O10	COC1=C(C=CC(=C1)C2C(OC3=C(O2)C=C(C=C3)C4C(C(=O)C5=C(C=C(C=C5O4)O)O)O)CO)O	SEBFKMXJBCUCAI-HKTJVKLFSA-N
237	Glycocholic acid	200.43	10140	465.309	C26H43NO6	CC(CCC(=O)NCC(=O)O)C1CCC2C1(C(CC3C2C(CC4C3(CCC(C4)O)C)O)O)C	RFDAIACWWDREDC-FRVQLJSFSA-N
238	Cholic acid	195.06	221493	408.288	C24H40O5	CC(CCC(=O)O)C1CCC2C1(C(CC3C2C(CC4C3(CCC(C4)O)C)O)O)C	BHQCQFFYRZLCQQ-OELDTZBJSA-N
239	Enoxolone	230.75	10114	470.34	C30H46O4	CC1(C2CCC3(C(C2(CCC1O)C)C(=O)C=C4C3(CCC5(C4CC(CC5)(C)C(=O)O)C)C)C)C	MPDGHEJMBKOTSU-YKLVYJNSSA-N
240	Vitamin E nicotinate	239.73	27990	535.403	C35H53NO3	CC1=C(C(=C(C2=C1OC(CC2)(C)CCCC(C)CCCC(C)CCCC(C)C)C)OC(=O)C3=CN=CC=C3)C	MSCCTZZBYHQMQJ-AZAGJHQNSA-N
241	Santonin	177.46	221071	246.126	C15H18O3	CC1C2CCC3(C=CC(=O)C(=C3C2OC1=O)C)C	XJHDMGJURBVLLE-BOCCBSBMSA-N
242	Canthaxanthin	270.77	5281227	564.397	C40H52O2	CC1=C(C(CCC1=O)(C)C)C=CC(=CC=CC(=CC=CC=C(C)C=CC=C(C)C=CC2=C(C(=O)CCC2(C)C)C)C)C	FDSDTBUPSURDBL-DKLMTRRASA-N
243	Testosterone propionate	213.96	5995	344.235	C22H32O3	CCC(=O)OC1CCC2C1(CCC3C2CCC4=CC(=O)CCC34C)C	PDMMFKSKQVNJMI-BLQWBTBKSA-N
244	Rutin	245.63	5280805	610.153	C27H30O16	CC1C(C(C(C(O1)OCC2C(C(C(C(O2)OC3=C(OC4=CC(=CC(=C4C3=O)O)O)C5=CC(=C(C=C5)O)O)O)O)O)O)O)O	IKGXIBQEEMLURG-NVPNHPEKSA-N
245	Amsonic acid	183.2	5284378	370.029	C14H14N2O6S2	C1=CC(=C(C=C1N)S(=O)(=O)O)C=CC2=C(C=C(C=C2)N)S(=O)(=O)O	REJHVSOVQBJEBF-OWOJBTEDSA-N
246	Terbutylazine-2-hydroxy	163.25	135495928	211.143	C9H17N5O	CCNC1=NC(=O)NC(=N1)NC(C)(C)C	OYTCZOJKXCTBHG-UHFFFAOYSA-N
247	Tebuconazole	170.33	86102	307.145	C16H22ClN3O	CC(C)(C)C(CCC1=CC=C(C=C1)Cl)(CN2C=NC=N2)O	PXMNMQRDXWABCY-UHFFFAOYSA-N
248	3,4-Diacetoxy-1-butene	142.57	2735001	172.074	C8H12O4	CC(=O)OCC(C=C)OC(=O)C	MWWXARALRVYLAE-UHFFFAOYSA-N
249	Glycodeoxycholic acid	202.45	3035026	449.314	C26H43NO5	CC(CCC(=O)NCC(=O)O)C1CCC2C1(C(CC3C2CCC4C3(CCC(C4)O)C)O)C	WVULKSPCQVQLCU-BUXLTGKBSA-N
250	Nitrofurazone	140.3	5447130	198.039	C6H6N4O4	C1=C(OC(=C1)[N+](=O)[O-])C=NNC(=O)N	IAIWVQXQOWNYOU-FPYGCLRLSA-N
251	Dibutyl phosphate	167.79	7881	210.102	C8H19O4P	CCCCOP(=O)(O)OCCCC	JYFHYPJRHGVZDY-UHFFFAOYSA-N
252	1-Octylpyrrolidin-2-One	167.46	3033871	197.178	C12H23NO	CCCCCCCCN1CCCC1=O	WPPOGHDFAVQKLN-UHFFFAOYSA-N
253	Diphenyl phthalate	178.28	6778	318.089	C20H14O4	C1=CC=C(C=C1)OC(=O)C2=CC=CC=C2C(=O)OC3=CC=CC=C3	DWNAQMUDCDVSLT-UHFFFAOYSA-N
254	Tri-P-cresyl phosphate	196.04	6529	368.118	C21H21O4P	CC1=CC=C(C=C1)OP(=O)(OC2=CC=C(C=C2)C)OC3=CC=C(C=C3)C	BOSMZFBHAYFUBJ-UHFFFAOYSA-N
255	Hexadecyl 3,5-di-tert-butyl-4-hydroxybenzoate	237.9	94623	474.407	C31H54O3	CCCCCCCCCCCCCCCCOC(=O)C1=CC(=C(C(=C1)C(C)(C)C)O)C(C)(C)C	NZYMWGXNIUZYRC-UHFFFAOYSA-N
256	Antioxidant 245	238.14	91620	586.351	C34H50O8	CC1=CC(=CC(=C1O)C(C)(C)C)CCC(=O)OCCOCCOCCOC(=O)CCC2=CC(=C(C(=C2)C)O)C(C)(C)C	QSRJVOOOWGXUDY-UHFFFAOYSA-N
257	Antioxidant 1098	267.16	90004	636.487	C40H64N2O4	CC(C)(C)C1=CC(=CC(=C1O)C(C)(C)C)CCC(=O)NCCCCCCNC(=O)CCC2=CC(=C(C(=C2)C(C)(C)C)O)C(C)(C)C	OKOBUGCCXMIKDM-UHFFFAOYSA-N
258	UV-360	281.61	3571576	658.4	C41H50N6O2	CC(C)(C)CC(C)(C)C1=CC(=C(C(=C1)N2N=C3C=CC=CC3=N2)O)CC4=C(C(=CC(=C4)C(C)(C)CC(C)(C)C)N5N=C6C=CC=CC6=N5)O	FQUNFJULCYSSOP-UHFFFAOYSA-N
259	Bis(2-Ethylbutyl) Phthalate	196.47	81724	334.214	C20H30O4	CCC(CC)COC(=O)C1=CC=CC=C1C(=O)OCC(CC)CC	RXUXJHZMTDAMFZ-UHFFFAOYSA-N
260	Quercetin 3-Galactoside	203.93	5281643	464.095	C21H20O12	C1=CC(=C(C=C1C2=C(C(=O)C3=C(C=C(C=C3O2)O)O)OC4C(C(C(C(O4)CO)O)O)O)O)O	OVSQVDMCBVZWGM-DTGCRPNFSA-N
261	1,6-Dioxacyclododecane-7,12-dione	148.64	13064	200.105	C10H16O4	C1CCC(=O)OCCCCOC(=O)C1	AXKZIDYFAMKWSA-UHFFFAOYSA-N
262	1,6,13,18-Tetraoxacyclotetracosane-7,12,19,24-tetrone	188.37	12868350	400.21	C20H32O8	C1CCC(=O)OCCCCOC(=O)CCCCC(=O)OCCCCOC(=O)C1	CICCYHMSMANUGA-UHFFFAOYSA-N
263	1,6,13,18,25,30-hexaoxacyclohexatriacontane-7,12,19,24,31,36-hexone	228.49	129850444	600.315	C30H48O12	C1CCC(=O)OCCCCOC(=O)CCCCC(=O)OCCCCOC(=O)CCCCC(=O)OCCCCOC(=O)C1	SKOQMASJGYLLBF-UHFFFAOYSA-N
264	1,6,13,18,25,30,37,42-octaoxacyclooctatetracontane-7,12,19,24,31,36,43,48-octaone	266.89	129850442	800.419	C40H64O16	C1CCC(=O)OCCCCOC(=O)CCCCC(=O)OCCCCOC(=O)CCCCC(=O)OCCCCOC(=O)CCCCC(=O)OCCCCOC(=O)C1	YVAFYUHCNZDFTN-UHFFFAOYSA-N
265	1,8-Diazacyclotetradecane-2,9-dione PA6 dimer	155.45	16	226.168	C12H22N2O2	C1CCC(=O)NCCCCCC(=O)NCC1	HERSSAVMHCMYSQ-UHFFFAOYSA-N
266	1,8,15-Triazacyclohenicosane-2,9,16-trione PA6 trimer	181.58	9949800	339.252	C18H33N3O3	C1CCC(=O)NCCCCCC(=O)NCCCCCC(=O)NCC1	HJBDVFFKADBHHV-UHFFFAOYSA-N
267	1,8,15,22-Tetraazacyclooctacosane-2,9,16,23-tetrone PA6 tetramer	212.69	79912	452.336	C24H44N4O4	C1CCC(=O)NCCCCCC(=O)NCCCCCC(=O)NCCCCCC(=O)NCC1	LAIGWNLGTIDKPL-UHFFFAOYSA-N
268	1,8,15,22,29-Pentazacyclopentatriacontane-2,9,16,23,30-pentone PA6 pentamer	232.55	86071233	565.42	C30H55N5O5	C1CCC(=O)NCCCCCC(=O)NCCCCCC(=O)NCCCCCC(=O)NCCCCCC(=O)NCC1	LYMDOCLKDKZTOG-UHFFFAOYSA-N
269	1,8,15,22,29,36-Hexazacyclodotetracontane-2,9,16,23,30,37-hexone PA6 hexamer	261.53	86071640	678.504	C36H66N6O6	C1CCC(=O)NCCCCCC(=O)NCCCCCC(=O)NCCCCCC(=O)NCCCCCC(=O)NCCCCCC(=O)NCC1	VIBRWXMFTOKNOM-UHFFFAOYSA-N
270	1,8-Diazacyclotetradecane-2,7-dione PA66 monomer	155.72	283592	226.168	C12H22N2O2	C1CCCNC(=O)CCCCC(=O)NCC1	SXNYYEPTQTZOHG-UHFFFAOYSA-N
271	1,8,15,22-Tetraazacyclooctacosane-2,7,16,21-tetrone PA66 dimer	213.16	544235	452.336	C24H44N4O4	C1CCCNC(=O)CCCCC(=O)NCCCCCCNC(=O)CCCCC(=O)NCC1	PHOCHBCWTAIIGE-UHFFFAOYSA-N
272	1,8,15,22,29,36-Hexaazacyclodotetracontane-2,7,16,21,30,35-hexone PA66 trimer	266.93	71363232	678.504	C36H66N6O6	C1CCCNC(=O)CCCCC(=O)NCCCCCCNC(=O)CCCCC(=O)NCCCCCCNC(=O)CCCCC(=O)NCC1	JESUUVMABJHXHX-UHFFFAOYSA-N
273	2-ethylhexyl diphenyl phosphate	201.58	14716	362.165	C20H27O4P	CCCCC(CC)COP(=O)(OC1=CC=CC=C1)OC2=CC=CC=C2	CGSLYBDCEGBZCG-UHFFFAOYSA-N
274	Acephate	139.5	1982	183.012	C4H10NO3PS	CC(=O)NP(=O)(OC)SC	YASYVMFAVPKPKE-UHFFFAOYSA-N
275	2,4-Di-(2-ethylhexyl) trimellitate	233.326	14048412	434.267	C25H38O6	CCCCC(CC)COC(=O)c1ccc(C(=O)O)c(C(=O)OCC(CC)CCCC)c1	WXSCEQXIHBEPIQ-UHFFFAOYSA-N
276	2-Ethylhexyl diphenyl phosphate	202.698	14716	362.165	C20H27O4P	CCCCC(CC)COP(=O)(OC1=CC=CC=C1)OC2=CC=CC=C2	CGSLYBDCEGBZCG-UHFFFAOYSA-N
277	2-ethylhexyl phenyl phosphate	183.406	18761893	285.126	C14H22O4P-	CCCCC(CC)COP(=O)([O-])OC1=CC=CC=C1	UGIWGFXQNPWKPR-UHFFFAOYSA-M
278	3,5-ditert-butyl-4-hydroxybenzaldehyde	185.314	73219	234.162	C15H22O2	CC(C)(C)C1=CC(=CC(=C1O)C(C)(C)C)C=O	DOZRDZLFLOODMB-UHFFFAOYSA-N
279	3-Hydroxyphenyl diphenyl phosphate	189.062	10925911	342.066	C18H15O5P	C1=CC=C(C=C1)OP(=O)(OC2=CC=CC=C2)OC3=CC=CC(=C3)O	AWYVETCHVQGXMB-UHFFFAOYSA-N
280	4-Hydroxyphenyl phenyl phosphate	169.016	21410666	265.027	C12H10O5P-	C1=CC=C(C=C1)OP(=O)([O-])OC2=CC=C(C=C2)O	TUBVQVOADJADLU-UHFFFAOYSA-M
281	5-Hydroxy-2-ethylhexyl diphenyl phosphate	194.966	134818005	378.16	C20H27O5P	CCC(CCC(C)O)COP(=O)(OC1=CC=CC=C1)OC1=CC=CC=C1	PZMFWNXABLTZRN-UHFFFAOYSA-N
282	6-Hydroxy Monopropylheptylphthalate	181.904	131668311	322.178	C18H26O5	CCCC(CCCC(C)O)COC(=O)C1=CC=CC=C1C(=O)O	KNDRVUYMYPIFIU-UHFFFAOYSA-N
283	Acetyltriethyl citrate	174.36	6504	318.131	C14H22O8	CCOC(=O)CC(CC(=O)OCC)(C(=O)OCC)OC(=O)C	WEAPVABOECTMGR-UHFFFAOYSA-N
284	Antiblaze V6	216.572	92310	579.908	C13H24Cl6O8P2	C(CCl)OP(=O)(OCCCl)OCC(COP(=O)(OCCCl)OCCCl)(CCl)CCl	ZGHUDSLVQAGWEY-UHFFFAOYSA-N
285	benzothiazole	134.7	7222	135.014	C7H5NS	C1=CC=C2C(=C1)N=CS2	IOJUPLGTWVMSFF-UHFFFAOYSA-N
286	bis(1-chloro-2-propyl) 1-hydroxy-2-propyl phosphate	168.894	132967160	308.035	C9H19Cl2O5P	CC(CO)OP(=O)(OC(C)CCl)OC(C)CCl	AUUWEOBTRZWTTC-UHFFFAOYSA-N
287	bis(2-butoxyethyl) 2-hydroxyethyl phosphate	182.294	132967161	342.181	C14H31O7P	CCCCOCCOP(=O)(OCCO)OCCOCCCC	UQSRKBXTCXVEJL-UHFFFAOYSA-N
288	Bis(2-butoxyethyl) 3′-hydroxy-2-butoxyethyl phosphate	200.382	134818028	414.238	C18H39O8P	CCCCOCCOP(=O)(OCCOCCCC)OCCOCCC(C)O	ZYWDPVGRFHQPGL-UHFFFAOYSA-N
289	Bis(2-butoxyethyl) hydrogen phosphate	175.662	84299	298.155	C12H27O6P	CCCCOCCOP(=O)(O)OCCOCCCC	NNXWIPHZHATIFE-UHFFFAOYSA-N
290	Bis(2-chloroethyl) phosphate	149.038	76438	221.962	C4H9Cl2O4P	C(CCl)OP(=O)(O)OCCCl	PMGHIGLOERPWGC-UHFFFAOYSA-N
291	bis(2-chloropropyl) hydrogen phosphate	156.446	87987101	249.993	C6H13Cl2O4P	CC(COP(=O)(O)OCC(C)Cl)Cl	UXEXPVAWQLGFAP-UHFFFAOYSA-N
292	Bis(3,5,5-trimethylhexyl)phosphate	210.406	96179	350.259	C18H39O4P	CC(CCOP(=O)(O)OCCC(C)CC(C)(C)C)CC(C)(C)C	LPOAIFBVIQAMFA-UHFFFAOYSA-N
293	Bisphenol A bis(diphenyl phosphate)	256.612	9874825	692.173	C39H34O8P2	CC(C)(C1=CC=C(C=C1)OP(=O)(OC2=CC=CC=C2)OC3=CC=CC=C3)C4=CC=C(C=C4)OP(=O)(OC5=CC=CC=C5)OC6=CC=CC=C6	BQPNUOYXSVUVMY-UHFFFAOYSA-N
294	Butyryl trihexyl citrate	245.248	133914	514.351	C28H50O8	CCCCCCOC(=O)CC(CC(=O)OCCCCCC)(C(=O)OCCCCCC)OC(=O)CCC	GWVUTNGDMGTPFE-UHFFFAOYSA-N
295	Cyclohexane-1,2-dicarboxylic mono carboxyisooctyl ester	179.932	145459122	328.189	C17H28O6	CC(CCCOC(=O)[C@@H]1CCCC[C@@H]1C(=O)O)CCCC(=O)O	HHSQONIKWYBDMM-UHFFFAOYSA-N
296	Cyclohexane-1,2-dicarboxylic mono hydroxyisononyl ester	178.574	155898868	314.209	C17H30O5	CC(O)CCC(C)CCCOC(=O)[C@@H]1CCCC[C@@H]1C(=O)O	WPTRTTWYMWWUTQ-PFSRBDOWSA-N
297	Di(2-ethylhexyl) adipate	218.456	7641	370.308	C22H42O4	CCCCC(CC)COC(=O)CCCCC(=O)OCC(CC)CCCC	SAOKZLXYCUGLFA-UHFFFAOYSA-N
298	Di(2-ethylhexyl) phthalate	215.334	8343	390.277	C24H38O4	CCCCC(CC)COC(=O)C1=CC=CC=C1C(=O)OCC(CC)CCCC	BJQHLKABXJIVAM-UHFFFAOYSA-N
299	Di(2-ethylhexyl) terephthalate	215.806	22932	390.277	C24H38O4	CCCCC(CC)COC(=O)C1=CC=C(C=C1)C(=O)OCC(CC)CCCC	RWPICVVBGZBXNA-UHFFFAOYSA-N
300	Diazinon	177.722	3017	304.101	C12H21N2O3PS	CCOP(=S)(OCC)OC1=NC(=NC(=C1)C)C(C)C	FHIVAFMUCKRCQO-UHFFFAOYSA-N
301	Dibutyl sebacate	193.482	7986	314.246	C18H34O4	CCCCOC(=O)CCCCCCCCC(=O)OCCCC	PYGXAGIECVVIOZ-UHFFFAOYSA-N
302	Diisobutyl adipate	180.16	8831	258.183	C14H26O4	CC(C)COC(=O)CCCCC(=O)OCC(C)C	RDOFJDLLWVCMRU-UHFFFAOYSA-N
303	Diisodecyl phthalate	226.422	33599	446.34	C28H46O4	CC(C)CCCCCCCOC(=O)C1=CC=CC=C1C(=O)OCCCCCCCC(C)C	ZVFDTKUVRCTHQE-UHFFFAOYSA-N
304	Diisononyl hexahydrophthalate	222.032	11524680	424.355	C26H48O4	CC(C)CCCCCCOC(=O)C1CCCCC1C(=O)OCCCCCCC(C)C	HORIEOQXBKUKGQ-UHFFFAOYSA-N
305	Diisononyl phthalate	220.94	590836	418.308	C26H42O4	CC(C)CCCCCCOC(=O)C1=CC=CC=C1C(=O)OCCCCCCC(C)C	HBGGXOJOCNVPFY-UHFFFAOYSA-N
306	Dimethyl azelate	155.542	15612	216.136	C11H20O4	COC(=O)CCCCCCCC(=O)OC	DRUKNYVQGHETPO-UHFFFAOYSA-N
307	Dimethyl sebacate	159.706	7829	230.152	C12H22O4	COC(=O)CCCCCCCCC(=O)OC	ALOUNLDAKADEEB-UHFFFAOYSA-N
308	Di-n-butyl phosphate	167.536	7881	210.102	C8H19O4P	CCCCOP(=O)(O)OCCCC	JYFHYPJRHGVZDY-UHFFFAOYSA-N
309	Di-O-cresylphosphate	169.398	21930478	277.063	C14H14O4P-	CC1=CC=CC=C1OP(=O)([O-])OC2=CC=CC=C2C	OHRCKPRYDGSBRN-UHFFFAOYSA-M
310	Diphenyl hydrogen phosphate	164.384	13282	250.039	C12H11O4P	C1=CC=C(C=C1)OP(=O)(O)OC2=CC=CC=C2	ASMQGLCHMVWBQR-UHFFFAOYSA-N
311	Diphenyl phthalate	181.27	6778	318.089	C20H14O4	C1=CC=C(C=C1)OC(=O)C2=CC=CC=C2C(=O)OC3=CC=CC=C3	DWNAQMUDCDVSLT-UHFFFAOYSA-N
312	Diphenylcresyl phosphate	190.532	520263	340.086	C19H17O4P	CC1=CC=CC=C1OP(=O)(OC2=CC=CC=C2)OC3=CC=CC=C3	XMNDMAQKWSQVOV-UHFFFAOYSA-N
313	Dipropyleneglycol dibenzoate	186.322	89272	342.147	C20H22O5	CC(COC(C)COC(=O)C1=CC=CC=C1)OC(=O)C2=CC=CC=C2	LXODQLXKQIJVNK-UHFFFAOYSA-N
314	Isodecyl diphenyl phosphate	207.302	34697	390.196	C22H31O4P	CC(C)CCCCCCCOP(=O)(OC1=CC=CC=C1)OC2=CC=CC=C2	RYUJRXVZSJCHDZ-UHFFFAOYSA-N
315	Isooctyl-2-phenoxyethyl terephthalate	227.37	44152553	398.209	C24H30O5	CC(C)CCCCCOC(=O)C1=CC=C(C=C1)C(=O)OCCOC2=CC=CC=C2	OCSJGBJBLWZYQQ-UHFFFAOYSA-N
316	Mono(2-ethyl-5-carboxypentyl) adipate	170.006	155898863	288.157	C14H24O6	CCC(CCCC(=O)O)COC(=O)CCCCC(=O)O	GSEREAHHKPORII-UHFFFAOYSA-N
317	Mono-(2-ethyl-5-carboxypentyl) phthalate	174.448	148386	308.126	C16H20O6	CCC(CCCC(=O)O)COC(=O)C1=CC=CC=C1C(=O)O	XFGRNAPKLGXDGF-UHFFFAOYSA-N
318	Mono(2-ethyl-5-hydroxyhexyl) adipate	168.704	154455	274.178	C14H26O5	CCC(CCC(C)O)COC(=O)CCCCC(=O)O	GUWFIYHOYMKEJE-UHFFFAOYSA-N
319	Mono(2-ethyl-5-hydroxyhexyl) phthalate	172.918	170295	294.147	C16H22O5	CCC(CCC(C)O)COC(=O)C1=CC=CC=C1C(=O)O	RYPQSGURZSTFSX-UHFFFAOYSA-N
320	Mono(2-ethyl-5-oxohexyl) adipate	165.908	148780	272.162	C14H24O5	CCC(CCC(=O)C)COC(=O)CCCCC(=O)O	XLMWFRRVVDGMRV-UHFFFAOYSA-N
321	Mono(2-ethyl-5-oxohexyl)phthalate	170.18	119096	292.131	C16H20O5	CCC(CCC(=O)C)COC(=O)C1=CC=CC=C1C(=O)O	HCWNFKHKKHNSSL-UHFFFAOYSA-N
322	Mono(2-ethylhexyl) adipate	177.322	20342	258.183	C14H26O4	CCCCC(CC)COC(=O)CCCCC(=O)O	MBGYSHXGENGTBP-UHFFFAOYSA-N
323	Mono(2-ethylhexyl) phthalate	182.272	20393	278.152	C16H22O4	CCCCC(CC)COC(=O)C1=CC=CC=C1C(=O)O	DJDSLBVSSOQSLW-UHFFFAOYSA-N
324	Mono(2-propyl-6-carboxyhexyl) phthalate	183.646	139036037	336.157	C18H24O6	CCCC(CCCCC(=O)O)COC(=O)c1ccccc1C(=O)O	DPQMLPCFIOCYFY-UHFFFAOYSA-N
325	Mono-(3-carboxypropyl) phthalate	156.948	53435015	252.063	C12H12O6	C1=CC=C(C(=C1)C(=O)O)C(=O)OCCCC(=O)O	IYTPMLIWBZMBSL-UHFFFAOYSA-N
326	Mono-1-(2-ethyl-5-carboxyhexyl)trimellitate	187.564	155898866	352.116	C17H20O8	CCC(CCCC(=O)O)COC(=O)c1cc(C(=O)O)ccc1C(=O)O	MYRUZGHSNOQPCX-UHFFFAOYSA-N
327	Mono-1-[2(carboxymethyl)hexyl] trimellitate	189.844	155898862	352.116	C17H20O8	CCCCC(COC(=O)c1cc(C(=O)O)ccc1C(=O)O)CC(=O)O	FMMORJZKJAKBBI-UHFFFAOYSA-N
328	Mono-2-(propyl-6-oxoheptyl)-phthalate	180.202	131668297	320.162	C18H24O5	CCCC(CCCC(=O)C)COC(=O)C1=CC=CC=C1C(=O)O	NSGSMZPMFOBAFF-UHFFFAOYSA-N
329	Mono-carboxy-isononyl phthalate	182.642	145459124	336.157	C18H24O6	CC(CCCCCCCC(=O)O)OC(=O)C1=CC=CC=C1C(=O)O	IOWADRRGIUUGJH-UHFFFAOYSA-N
330	Mono-hydroxy-isononyl phthalate	176.6	102401880	308.162	C17H24O5	CC(O)CCC(C)CCCOC(=O)C1=CC=CC=C1C(O)=O	RWCHSWLUPRJYEX-UHFFFAOYSA-N
331	Mono-iso-butyl phthalate	163.432	92272	222.089	C12H14O4	CC(C)COC(=O)C1=CC=CC=C1C(=O)O	RZJSUWQGFCHNFS-UHFFFAOYSA-N
332	Mono-isononyl-cyclohexane-1,2-dicarboxylate	185.87	155898865	298.214	C17H30O4	CCCCC(C)CCCOC(=O)[C@@H]1CCCC[C@@H]1C(=O)O	IGGVQTVKZINOGK-NOYMGPGASA-N
333	Mono-methyl phthalate	146.13	20392	180.042	C9H8O4	COC(=O)C1=CC=CC=C1C(=O)O	FNJSWIPFHMKRAT-UHFFFAOYSA-N
334	Mono-n-butyl phthalate	163.942	8575	222.089	C12H14O4	CCCCOC(=O)C1=CC=CC=C1C(=O)O	YZBOVSFWWNVKRJ-UHFFFAOYSA-N
335	Para-hydroxy triphenyl phosphate	188.498	57058026	342.066	C18H15O5P	C1=CC=C(C=C1)OP(=O)(OC2=CC=CC=C2)OC3=CC=C(C=C3)O	NOPNBQOZUKISRP-UHFFFAOYSA-N
336	Resorcinol bis(diphenyl phosphate)	231.576	93311	574.095	C30H24O8P2	C1=CC=C(C=C1)OP(=O)(OC2=CC=CC=C2)OC3=CC(=CC=C3)OP(=O)(OC4=CC=CC=C4)OC5=CC=CC=C5	OWICEWMBIBPFAH-UHFFFAOYSA-N
337	Triamylphosphate	199.964	75665	308.212	C15H33O4P	CCCCCOP(=O)(OCCCCC)OCCCCC	QJAVUVZBMMXBRO-UHFFFAOYSA-N
338	Tributyl acetylcitrate	205.768	6505	402.225	C20H34O8	CCCCOC(=O)CC(CC(=O)OCCCC)(C(=O)OCCCC)OC(=O)C	QZCLKYGREBVARF-UHFFFAOYSA-N
339	Triethylphosphate	150.926	6535	182.071	C6H15O4P	CCOP(=O)(OCC)OCC	DQWPFSLDHJDLRL-UHFFFAOYSA-N
340	Triisobutyl phosphate	183.19	31355	266.165	C12H27O4P	CC(C)COP(=O)(OCC(C)C)OCC(C)C	HRKAMJBPFPHCSD-UHFFFAOYSA-N
341	tri-m-tolyl phosphate	198.558	11232	368.118	C21H21O4P	CC1=CC(=CC=C1)OP(=O)(OC2=CC=CC(=C2)C)OC3=CC=CC(=C3)C	RMLPZKRPSQVRAB-UHFFFAOYSA-N
342	Tri-n-butyl phosphate	184.542	31357	266.165	C12H27O4P	CCCCOP(=O)(OCCCC)OCCCC	STCOOQWBFONSKY-UHFFFAOYSA-N
343	TRI-N-HEXYLTRIMELLITATE	247.49	73718	462.298	C27H42O6	CCCCCCOC(=O)C1=CC(=C(C=C1)C(=O)OCCCCCC)C(=O)OCCCCCC	MXHBQKVKHGQWRB-UHFFFAOYSA-N
344	tri-o-tolyl phosphate	192.426	6527	368.118	C21H21O4P	CC1=CC=CC=C1OP(=O)(OC2=CC=CC=C2C)OC3=CC=CC=C3C	YSMRWXYRXBRSND-UHFFFAOYSA-N
345	triphenyl phosphate	184.956	8289	326.071	C18H15O4P	C1=CC=C(C=C1)OP(=O)(OC2=CC=CC=C2)OC3=CC=CC=C3	XZZNDPSIHUTMOC-UHFFFAOYSA-N
346	tri-p-tolyl phosphate	200.018	6529	368.118	C21H21O4P	CC1=CC=C(C=C1)OP(=O)(OC2=CC=C(C=C2)C)OC3=CC=C(C=C3)C	BOSMZFBHAYFUBJ-UHFFFAOYSA-N
347	tris(1,3-dichloro-2-propyl)phosphate	191.224	26177	427.884	C9H15Cl6O4P	C(C(CCl)OP(=O)(OC(CCl)CCl)OC(CCl)CCl)Cl	ASLWPAWFJZFCKF-UHFFFAOYSA-N
348	tris(2,3-dibromopropyl)phosphate	206.372	31356	691.581	C9H15Br6O4P	C(C(CBr)Br)OP(=O)(OCC(CBr)Br)OCC(CBr)Br	PQYJRMFWJJONBO-UHFFFAOYSA-N
349	tris(2,3-dibromopropyl)phosphate	206.896	31356	691.581	C9H15Br6O4P	C(C(CBr)Br)OP(=O)(OCC(CBr)Br)OCC(CBr)Br	PQYJRMFWJJONBO-UHFFFAOYSA-N
350	tris(2-butoxyethyl) phosphate	199.36	6540	398.243	C18H39O7P	CCCCOCCOP(=O)(OCCOCCCC)OCCOCCCC	WTLBZVNBAKMVDP-UHFFFAOYSA-N
351	tris(2-chloroethyl) phosphate	161.386	8295	283.954	C6H12Cl3O4P	C(CCl)OP(=O)(OCCCl)OCCCl	HQUQLFOMPYWACS-UHFFFAOYSA-N
352	Tris(2-chloroisopropyl)phosphate	171.334	26176	326.001	C9H18Cl3O4P	CC(CCl)OP(=O)(OC(C)CCl)OC(C)CCl	KVMPUXDNESXNOH-UHFFFAOYSA-N
353	tris(2-ethylhexyl)phosphate	231.8	6537	434.352	C24H51O4P	CCCCC(CC)COP(=O)(OCC(CC)CCCC)OCC(CC)CCCC	GTVWRXDRKAHEAD-UHFFFAOYSA-N
354	Tris(2-ethylhexyl)trimellitate	264.412	18725	546.392	C33H54O6	CCCCC(CC)COC(=O)C1=CC(=C(C=C1)C(=O)OCC(CC)CCCC)C(=O)OCC(CC)CCCC	KRADHMIOFJQKEZ-UHFFFAOYSA-N
355	tris(tert-butylphenyl) phosphate	243.948	3034371	494.259	C30H39O4P	CC(C)(C)C1=CC=CC=C1OP(=O)(OC2=CC=CC=C2C(C)(C)C)OC3=CC=CC=C3C(C)(C)C	SPUXJWDKFVXXBI-UHFFFAOYSA-N
356	1-Hydroxy Ibuprofen	154.28	45117195	222.126	C13H18O3	CC(C)C(C1=CC=C(C=C1)C(C)C(=O)O)O	RMOQYHYFRKTDRI-UHFFFAOYSA-N
357	10,11-Epoxycarbamazepine	161.52	2555	252.09	C15H12N2O2	C1=CC=C2C(=C1)C3C(O3)C4=CC=CC=C4N2C(=O)N	ZRWWEEVEIOGMMT-UHFFFAOYSA-N
358	15-Acetyldeoxynivalenol	176.2	10382483	338.137	C17H22O7	CC1=CC2C(C(C1=O)O)(C3(CC(C(C34CO4)O2)O)C)COC(=O)C	IDGRYIRJIFKTAN-HTJQZXIKSA-N
359	17alpha-Boldenone	198.17	11875853	286.193	C19H26O2	CC12CCC3C(C1CCC2O)CCC4=CC(=O)C=CC34C	RSIHSRDYCUFFLA-KZYORJDKSA-N
360	17beta-Boldenone	200.12	13308	286.193	C19H26O2	CC12CCC3C(C1CCC2O)CCC4=CC(=O)C=CC34C	RSIHSRDYCUFFLA-DYKIIFRCSA-N
361	3-Acetyldeoxynivalenol	183.83	5458510	338.137	C17H22O7	CC1=CC2C(C(C1=O)O)(C3(CC(C(C34CO4)O2)OC(=O)C)C)CO	ADFIQZBYNGPCGY-HTJQZXIKSA-N
362	4-Acetamidoantipyrin	164.17	65743	245.116	C13H15N3O2	CC1=C(C(=O)N(N1C)C2=CC=CC=C2)NC(=O)C	OIAGWXKSCXPNNZ-UHFFFAOYSA-N
363	4-Aminoantipyrine	156.8	2151	203.106	C11H13N3O	CC1=C(C(=O)N(N1C)C2=CC=CC=C2)N	RLFWWDJHLFCNIJ-UHFFFAOYSA-N
364	4-formylaminoantipyrine	158.06	72666	231.101	C12H13N3O2	CC1=C(C(=O)N(N1C)C2=CC=CC=C2)NC=O	WSJBSKRPKADYRQ-UHFFFAOYSA-N
365	5-Fluoro-ABICA	187.57	118796498	347.201	C19H26FN3O2	CC(C)C(C(=O)N)NC(=O)C1=CN(C2=CC=CC=C21)CCCCCF	GQYZBLMAONPUNX-KRWDZBQOSA-N
366	5F-AB-PINACA	189.31	91936927	348.196	C18H25FN4O2	CC(C)C(C(=O)N)NC(=O)C1=NN(C2=CC=CC=C21)CCCCCF	WCBYXIBEPFZUBG-HNNXBMFYSA-N
367	5F-APP-PICA (PX-1)	198.91	139593360	395.201	C23H26FN3O2	C1=CC=C(C=C1)CC(C(=O)N)NC(=O)C2=CN(C3=CC=CC=C32)CCCCCF	DDVANTXQCRMRFF-UHFFFAOYSA-N
368	5F-MDMB-PINACA (5F-ADB)	201.23	119025633	377.211	C20H28FN3O3	CC(C)(C)C(C(=O)OC)NC(=O)C1=NN(C2=CC=CC=C21)CCCCCF	PWEKNGSNNAKWBL-KRWDZBQOSA-N
369	6-Acetil Codeina	179.66	5486550	341.163	C20H23NO4	CC(=O)OC1C=CC2C3CC4=C5C2(C1OC5=C(C=C4)OC)CCN3C	MFXFQKMUCYHPFQ-BKRJIHRRSA-N
370	6-Acetylmorphine	175.48	5462507	327.147	C19H21NO4	CC(=O)OC1C=CC2C3CC4=C5C2(C1OC5=C(C=C4)O)CCN3C	JJGYGPZNTOPXGV-SSTWWWIQSA-N
371	AB-CHMINACA Metabolite 2	207.01	74951976	357.205	C20H27N3O3	CC(C)C(C(=O)O)NC(=O)C1=NN(C2=CC=CC=C21)CC3CCCCC3	FWDOPMKLKXLVEL-UHFFFAOYSA-N
372	Acephate	139.15	1982	183.012	C4H10NO3PS	CC(=O)NP(=O)(OC)SC	YASYVMFAVPKPKE-UHFFFAOYSA-N
373	Acepromazine	186.38	6077	326.145	C19H22N2OS	CC(=O)C1=CC2=C(C=C1)SC3=CC=CC=C3N2CCCN(C)C	NOSIYYJFMPDDSA-UHFFFAOYSA-N
374	Acetamiprid	157.86	213021	222.067	C10H11ClN4	CC(=NC#N)N(C)CC1=CN=C(C=C1)Cl	WCXDHFDTOYPNIE-UHFFFAOYSA-N
375	Acrinathrin	219.32	6436606	541.132	C26H21F6NO5	CC1(C(C1C(=O)OC(C#N)C2=CC(=CC=C2)OC3=CC=CC=C3)C=CC(=O)OC(C(F)(F)F)C(F)(F)F)C	YLFSVIMMRPNPFK-WEQBUNFVSA-N
376	Aflatoxin B1	178.31	186907	312.063	C17H12O6	COC1=C2C3=C(C(=O)CC3)C(=O)OC2=C4C5C=COC5OC4=C1	OQIQSTLJSLGHID-WNWIJWBNSA-N
377	Aflatoxin B2	179.79	2724360	314.079	C17H14O6	COC1=C2C3=C(C(=O)CC3)C(=O)OC2=C4C5CCOC5OC4=C1	WWSYXEZEXMQWHT-WNWIJWBNSA-N
378	Aflatoxin G1	181.65	14421	328.058	C17H12O7	COC1=C2C3=C(C(=O)OCC3)C(=O)OC2=C4C5C=COC5OC4=C1	XWIYFDMXXLINPU-UHFFFAOYSA-N
379	Aflatoxin G2	183.49	2724362	330.074	C17H14O7	COC1=C2C3=C(C(=O)OCC3)C(=O)OC2=C4C5CCOC5OC4=C1	WPCVRWVBBXIRMA-WNWIJWBNSA-N
380	Aflatoxin M1	181.7	15558498	328.058	C17H12O7	COC1=C2C3=C(C(=O)CC3)C(=O)OC2=C4C(=C1)OC5C4(C=CO5)O	MJBWDEQAUQTVKK-IAGOWNOFSA-N
381	Alachlor	170.33	2078	269.118	C14H20ClNO2	CCC1=C(C(=CC=C1)CC)N(COC)C(=O)CCl	XCSGPAVHZFQHGE-UHFFFAOYSA-N
382	Aldicarb	146.86	9570071	190.078	C7H14N2O2S	CC(C)(C=NOC(=O)NC)SC	QGLZXHRNAYXIBU-WEVVVXLNSA-N
383	Alprazolam	191.89	2118	308.083	C17H13ClN4	CC1=NN=C2N1C3=C(C=C(C=C3)Cl)C(=NC2)C4=CC=CC=C4	VREFGVBLTWBCJP-UHFFFAOYSA-N
384	AM-2233	203.55	10226340	458.086	C22H23IN2O	CN1CCCCC1CN2C=C(C3=CC=CC=C32)C(=O)C4=CC=CC=C4I	KSLCYQTUSSEGPT-UHFFFAOYSA-N
385	AM-694	183.71	9889172	435.05	C20H19FINO	C1=CC=C2C(=C1)C(=CN2CCCCCF)C(=O)C3=CC=CC=C3I	LFFIIZFINPPEMC-UHFFFAOYSA-N
386	AMB-CHIMINACA (MMB-CHMICA)	212.5	125181392	370.226	C22H30N2O3	CC(C)C(C(=O)OC)NC(=O)C1=CN(C2=CC=CC=C21)CC3CCCCC3	ROWZIXRLVUOMCJ-FQEVSTJZSA-N
387	AMB-FUBINACA	201.65	119026173	383.165	C21H22FN3O3	CC(C)C(C(=O)OC)NC(=O)C1=NN(C2=CC=CC=C21)CC3=CC=C(C=C3)F	FRFFLYJQPCIIQB-SFHVURJKSA-N
388	AMOZ	147.66	3016406	201.111	C8H15N3O3	C1COCCN1CC2CN(C(=O)O2)N	TVHAMVOINIHMEX-UHFFFAOYSA-N
389	Ampicillin	180.93	6249	349.11	C16H19N3O4S	CC1(C(N2C(S1)C(C2=O)NC(=O)C(C3=CC=CC=C3)N)C(=O)O)C	AVKUERGKIZMTKX-NJBDSQKTSA-N
390	Atorvastatin	233.2	60823	558.253	C33H35FN2O5	CC(C)C1=C(C(=C(N1CCC(CC(CC(=O)O)O)O)C2=CC=C(C=C2)F)C3=CC=CC=C3)C(=O)NC4=CC=CC=C4	XUKUURHRXDUEBC-KAYWLYCHSA-N
391	Azinphos-ethyl	175.58	17531	345.037	C12H16N3O3PS2	CCOP(=S)(OCC)SCN1C(=O)C2=CC=CC=C2N=N1	RQVGAIADHNPSME-UHFFFAOYSA-N
392	Azinphos-methyl	167.52	2268	317.006	C10H12N3O3PS2	COP(=S)(OC)SCN1C(=O)C2=CC=CC=C2N=N1	CJJOSEISRRTUQB-UHFFFAOYSA-N
393	Azithromycin	273.75	447043	748.509	C38H72N2O12	CCC1C(C(C(N(CC(CC(C(C(C(C(C(=O)O1)C)OC2CC(C(C(O2)C)O)(C)OC)C)OC3C(C(CC(O3)C)N(C)C)O)(C)O)C)C)C)O)(C)O	MQTOSJVFKKJCRP-BICOPXKESA-N
394	Azoxystrobin	197.74	3034285	403.117	C22H17N3O5	COC=C(C1=CC=CC=C1OC2=NC=NC(=C2)OC3=CC=CC=C3C#N)C(=O)OC	WFDXOXNFNRHQEC-GHRIWEEISA-N
395	Bensulide	190.17	12932	397.061	C14H24NO4PS3	CC(C)OP(=S)(OC(C)C)SCCNS(=O)(=O)C1=CC=CC=C1	RRNIZKPFKNDSRS-UHFFFAOYSA-N
396	Benzophenone-4	184.79	19988	308.035	C14H12O6S	COC1=C(C=C(C(=C1)O)C(=O)C2=CC=CC=C2)S(=O)(=O)O	CXVGEDCSTKKODG-UHFFFAOYSA-N
397	Betamethasone	217.65	9782	392.2	C22H29FO5	CC1CC2C3CCC4=CC(=O)C=CC4(C3(C(CC2(C1(C(=O)CO)O)C)O)F)C	UREBDLICKHMUKA-DVTGEIKXSA-N
398	Bezafibrate	198.51	39042	361.108	C19H20ClNO4	CC(C)(C(=O)O)OC1=CC=C(C=C1)CCNC(=O)C2=CC=C(C=C2)Cl	IIBYAHWJQTYFKB-UHFFFAOYSA-N
399	Bifenthrin	194.53	6442842	422.126	C23H22ClF3O2	CC1=C(C=CC=C1C2=CC=CC=C2)COC(=O)C3C(C3(C)C)C=C(C(F)(F)F)Cl	OMFRMAHOUUJSGP-IRHGGOMRSA-N
400	Bixafen	190.28	11434448	413.031	C18H12Cl2F3N3O	CN1C=C(C(=N1)C(F)F)C(=O)NC2=C(C=C(C=C2)F)C3=CC(=C(C=C3)Cl)Cl	LDLMOOXUCMHBMZ-UHFFFAOYSA-N
401	Boscalid	179.04	213013	342.033	C18H12Cl2N2O	C1=CC=C(C(=C1)C2=CC=C(C=C2)Cl)NC(=O)C3=C(N=CC=C3)Cl	WYEMLYFITZORAB-UHFFFAOYSA-N
402	Bromacil	162.32	9411	260.016	C9H13BrN2O2	CCC(C)N1C(=O)C(=C(NC1=O)C)Br	CTSLUCNDVMMDHG-UHFFFAOYSA-N
403	Butachlor	184.3	31677	311.165	C17H26ClNO2	CCCCOCN(C1=C(C=CC=C1CC)CC)C(=O)CCl	HKPHPIREJKHECO-UHFFFAOYSA-N
404	Cadusafos	176.01	91752	270.088	C10H23O2PS2	CCC(C)SP(=O)(OCC)SC(C)CC	KXRPCFINVWWFHQ-UHFFFAOYSA-N
405	Carbadox	159.03	135511839	262.07	C11H10N4O4	COC(=O)NN=CC1=[N+](C2=CC=CC=C2[N+](=C1)[O-])[O-]	OVGGLBAWFMIPPY-WUXMJOGZSA-N
406	Carbamazepine	158.54	2554	236.095	C15H12N2O	C1=CC=C2C(=C1)C=CC3=CC=CC=C3N2C(=O)N	FFGPTBGBLSHEPO-UHFFFAOYSA-N
407	Carbaryl	147.98	6129	201.079	C12H11NO2	CNC(=O)OC1=CC=CC2=CC=CC=C21	CVXBEEMKQHEXEN-UHFFFAOYSA-N
408	Carbetamide	166.63	27689	236.116	C12H16N2O3	CCNC(=O)C(C)OC(=O)NC1=CC=CC=C1	AMRQXHFXNZFDCH-UHFFFAOYSA-N
409	Carbofuran	157.08	2566	221.105	C12H15NO3	CC1(CC2=C(O1)C(=CC=C2)OC(=O)NC)C	DUEPRVBVGDRKAG-UHFFFAOYSA-N
410	Carbofuran-3-OH	155.85	27975	237.1	C12H15NO4	CC1(C(C2=C(O1)C(=CC=C2)OC(=O)NC)O)C	RHSUJRQZTQNSLL-UHFFFAOYSA-N
411	Carfentrazone ethyl	186.52	86222	411.036	C15H14Cl2F3N3O3	CCOC(=O)C(CC1=CC(=C(C=C1Cl)F)N2C(=O)N(C(=N2)C)C(F)F)Cl	MLKCGVHIFJBRCD-UHFFFAOYSA-N
412	Cefotaxime	196.49	5742673	455.057	C16H17N5O7S2	CC(=O)OCC1=C(N2C(C(C2=O)NC(=O)C(=NOC)C3=CSC(=N3)N)SC1)C(=O)O	GPRBEKHLDVQUJE-QSWIMTSFSA-N
413	Cefuroxime	189.66	5479529	424.069	C16H16N4O8S	CON=C(C1=CC=CO1)C(=O)NC2C3N(C2=O)C(=C(CS3)COC(=O)N)C(=O)O	JFPVXVDWJQMJEE-IZRZKJBUSA-N
414	Chloramphenicol	167	5959	322.012	C11H12Cl2N2O5	C1=CC(=CC=C1C(C(CO)NC(=O)C(Cl)Cl)O)[N+](=O)[O-]	WIIZWVCIJKGZOK-RKDXNWHRSA-N
415	Chlorfenvinphos	178.46	5377791	357.97	C12H14Cl3O4P	CCOP(=O)(OCC)OC(=CCl)C1=C(C=C(C=C1)Cl)Cl	FSAVDKDHPDSCTO-XYOKQWHBSA-N
416	Chloridazon	156	15546	221.036	C10H8ClN3O	C1=CC=C(C=C1)N2C(=O)C(=C(C=N2)N)Cl	WYKYKTKDBLFHCY-UHFFFAOYSA-N
417	Chlorpromazine	179.38	2726	318.096	C17H19ClN2S	CN(C)CCCN1C2=CC=CC=C2SC3=C1C=C(C=C3)Cl	ZPEIMTDSQAKGNT-UHFFFAOYSA-N
418	Chlorpyrifos (ethyl)	169.86	2730	348.926	C9H11Cl3NO3PS	CCOP(=S)(OCC)OC1=NC(=C(C=C1Cl)Cl)Cl	SBPBAQFWLVIOKP-UHFFFAOYSA-N
419	Chlorpyrifos-methyl	161.39	21803	320.895	C7H7Cl3NO3PS	COP(=S)(OC)OC1=NC(=C(C=C1Cl)Cl)Cl	HRBKVYFZANMGRE-UHFFFAOYSA-N
420	Chlorsulfuron	184.55	47491	357.03	C12H12ClN5O4S	CC1=NC(=NC(=N1)OC)NC(=O)NS(=O)(=O)C2=CC=CC=C2Cl	VJYIFXVZLXQVHO-UHFFFAOYSA-N
421	Chlortetracycline	210.11	54675777	478.114	C22H23ClN2O8	CC1(C2CC3C(C(=O)C(=C(C3(C(=O)C2=C(C4=C(C=CC(=C41)Cl)O)O)O)O)C(=O)N)N(C)C)O	DHPRQBPJLMKORJ-XRNKAMNCSA-N
422	Ciprofloxacin	190.42	2764	331.133	C17H18FN3O3	C1CC1N2C=C(C(=O)C3=CC(=C(C=C32)N4CCNCC4)F)C(=O)O	MYSWGUAQZAJSOK-UHFFFAOYSA-N
423	Clarithromycin	270.84	84029	747.477	C38H69NO13	CCC1C(C(C(C(=O)C(CC(C(C(C(C(C(=O)O1)C)OC2CC(C(C(O2)C)O)(C)OC)C)OC3C(C(CC(O3)C)N(C)C)O)(C)OC)C)C)O)(C)O	AGOYDEPGAOXOCK-KCBOHYOISA-N
424	Clencyclohexerol	189.05	46783606	318.09	C14H20Cl2N2O2	C1CC(CCC1NCC(C2=CC(=C(C(=C2)Cl)N)Cl)O)O	DKFLKXDTRUWFDL-UHFFFAOYSA-N
425	Clindamycin	209.07	446598	424.18	C18H33ClN2O5S	CCCC1CC(N(C1)C)C(=O)NC(C2C(C(C(C(O2)SC)O)O)O)C(C)Cl	KDLRVYVGXIQJDK-AWPVFWJPSA-N
426	Clodinafop-Propargyl	175.52	92431	349.052	C17H13ClFNO4	CC(C(=O)OCC#C)OC1=CC=C(C=C1)OC2=C(C=C(C=N2)Cl)F	JBDHZKLJNAIJNC-LLVKDONJSA-N
427	Clomazone	158.79	54778	239.071	C12H14ClNO2	CC1(CON(C1=O)CC2=CC=CC=C2Cl)C	KIEDNEWSYUYDSN-UHFFFAOYSA-N
428	Clothianidin	160.71	86287519	249.009	C6H8ClN5O2S	CNC(=N[N+](=O)[O-])NCC1=CN=C(S1)Cl	PGOOBECODWQEAB-UHFFFAOYSA-N
429	Codeine	173.43	5284371	299.152	C18H21NO3	CN1CCC23C4C1CC5=C2C(=C(C=C5)OC)OC3C(C=C4)O	OROGSEYTTFOCAN-DNJOTXNNSA-N
430	Coumaphos	204.34	2871	362.014	C14H16ClO5PS	CCOP(=S)(OCC)OC1=CC2=C(C=C1)C(=C(C(=O)O2)Cl)C	BXNANOICGRISHX-UHFFFAOYSA-N
431	Cyanazine	162.93	30773	240.089	C9H13ClN6	CCNC1=NC(=NC(=N1)Cl)NC(C)(C)C#N	MZZBPDKVEFVLFF-UHFFFAOYSA-N
432	Dapsone	169.64	2955	248.062	C12H12N2O2S	C1=CC(=CC=C1N)S(=O)(=O)C2=CC=C(C=C2)N	MQJKPEGWNLWLTK-UHFFFAOYSA-N
433	Deltamethrin	206.32	40585	502.973	C22H19Br2NO3	CC1(C(C1C(=O)OC(C#N)C2=CC(=CC=C2)OC3=CC=CC=C3)C=C(Br)Br)C	OWZREIFADZCYQD-NSHGMRRFSA-N
434	Demeton-S-methyl	150.48	13526	230.02	C6H15O3PS2	CCSCCSP(=O)(OC)OC	WEBQKRLKWNIYKK-UHFFFAOYSA-N
435	Demeton-S-methyl sulfon	152.23	28213	262.01	C6H15O5PS2	CCS(=O)(=O)CCSP(=O)(OC)OC	PZIRJMYRYORVIT-UHFFFAOYSA-N
436	Deoxynivalenol	171.51	40024	296.126	C15H20O6	CC1=CC2C(C(C1=O)O)(C3(CC(C(C34CO4)O2)O)C)CO	LINOMUASTDIRTM-QGRHZQQGSA-N
437	Dichlorvos	149.94	3039	219.946	C4H7Cl2O4P	COP(=O)(OC)OC=C(Cl)Cl	OEBRKCOSUFCWJD-UHFFFAOYSA-N
438	Diclofenac	163.79	3033	295.017	C14H11Cl2NO2	C1=CC=C(C(=C1)CC(=O)O)NC2=C(C=CC=C2Cl)Cl	DCOPUUMXTXDBNB-UHFFFAOYSA-N
439	Dicloxacillin	204.04	18381	469.027	C19H17Cl2N3O5S	CC1=C(C(=NO1)C2=C(C=CC=C2Cl)Cl)C(=O)NC3C4N(C3=O)C(C(S4)(C)C)C(=O)O	YFAGHNZHGGCZAX-JKIFEVAISA-N
440	Dicrotophos	151.23	5371560	237.077	C8H16NO5P	CC(=CC(=O)N(C)C)OP(=O)(OC)OC	VEENJGZXVHKXNB-VOTSOKGWSA-N
441	Diflubenzuron	176.28	37123	310.032	C14H9ClF2N2O2	C1=CC(=C(C(=C1)F)C(=O)NC(=O)NC2=CC=C(C=C2)Cl)F	QQQYTWIFVNKMRW-UHFFFAOYSA-N
442	Dimetachlor	165.1	39722	255.103	C13H18ClNO2	CC1=C(C(=CC=C1)C)N(CCOC)C(=O)CCl	SCCDDNKJYDZXMM-UHFFFAOYSA-N
443	Dimethoate	146.75	3082	229	C5H12NO3PS2	CNC(=O)CSP(=S)(OC)OC	MCWXGJITAZMZEV-UHFFFAOYSA-N
444	Dimethomorph	209.66	5889665	387.124	C21H22ClNO4	COC1=C(C=C(C=C1)C(=CC(=O)N2CCOCC2)C3=CC=C(C=C3)Cl)OC	QNBTYORWCCMPQP-NBVRZTHBSA-N
445	Dioxathion	195.86	6531	456.009	C12H26O6P2S4	CCOP(=S)(OCC)SC1C(OCCO1)SP(=S)(OCC)OCC	VBKKVDGJXVOLNE-UHFFFAOYSA-N
446	Diuron	158.2	3120	232.017	C9H10Cl2N2O	CN(C)C(=O)NC1=CC(=C(C=C1)Cl)Cl	XMTQQYYKAHVGBJ-UHFFFAOYSA-N
447	Doramectin	308.14	9832750	898.508	C50H74O14	CC1C=CC=C2COC3C2(C(C=C(C3O)C)C(=O)OC4CC(CC=C(C1OC5CC(C(C(O5)C)OC6CC(C(C(O6)C)O)OC)OC)C)OC7(C4)C=CC(C(O7)C8CCCCC8)C)O	QLFZZSKTJWDQOS-YDBLARSUSA-N
448	Enalapril	189.66	5388962	376.2	C20H28N2O5	CCOC(=O)C(CCC1=CC=CC=C1)NC(C)C(=O)N2CCCC2C(=O)O	GBXSMTUPTTWBMN-XIRDDKMYSA-N
449	Enrofloxacin	202.1	71188	359.165	C19H22FN3O3	CCN1CCN(CC1)C2=C(C=C3C(=C2)N(C=C(C3=O)C(=O)O)C4CC4)F	SPFYMRJSYKOXGV-UHFFFAOYSA-N
450	Ethiofencarb	151.94	34766	225.082	C11H15NO2S	CCSCC1=CC=CC=C1OC(=O)NC	HEZNVIYQEUHLNI-UHFFFAOYSA-N
451	Ethiofencarb sulfone	155.49	119490	257.072	C11H15NO4S	CCS(=O)(=O)CC1=CC=CC=C1OC(=O)NC	IOPTXXRNXCPJGO-UHFFFAOYSA-N
452	Ethiofencarb sulfoxide	153.22	3035207	241.077	C11H15NO3S	CCS(=O)CC1=CC=CC=C1OC(=O)NC	OMOLDRXZKFFGJI-UHFFFAOYSA-N
453	Ethion	180.43	3286	383.988	C9H22O4P2S4	CCOP(=S)(OCC)SCSP(=S)(OCC)OCC	RIZMRRKBZQXFOY-UHFFFAOYSA-N
454	Ethofenprox	191.81	71245	376.204	C25H28O3	CCOC1=CC=C(C=C1)C(C)(C)COCC2=CC(=CC=C2)OC3=CC=CC=C3	YREQHYQNNWYQCJ-UHFFFAOYSA-N
455	Ethofumesate	162.73	33360	286.087	C13H18O5S	CCOC1C(C2=C(O1)C=CC(=C2)OS(=O)(=O)C)(C)C	IRCMYGHHKLLGHV-UHFFFAOYSA-N
456	Famphur	182.13	5859	325.021	C10H16NO5PS2	CN(C)S(=O)(=O)C1=CC=C(C=C1)OP(=S)(OC)OC	JISACBWYRJHSMG-UHFFFAOYSA-N
457	Fenamiphos	177.85	31070	303.106	C13H22NO3PS	CCOP(=O)(NC(C)C)OC1=CC(=C(C=C1)SC)C	ZCJPOPBZHLUFHF-UHFFFAOYSA-N
458	Fenhexamid	179.32	213031	301.064	C14H17Cl2NO2	CC1(CCCCC1)C(=O)NC2=C(C(=C(C=C2)O)Cl)Cl	VDLGAVXLJYLFDH-UHFFFAOYSA-N
459	Fenoterol	176.52	3343	303.147	C17H21NO4	CC(CC1=CC=C(C=C1)O)NCC(C2=CC(=CC(=C2)O)O)O	LSLYOANBFKQKPT-UHFFFAOYSA-N
460	Fenoxaprop	177.98	86134	333.04	C16H12ClNO5	CC(C(=O)O)OC1=CC=C(C=C1)OC2=NC3=C(O2)C=C(C=C3)Cl	MPPOHAUSNPTFAJ-UHFFFAOYSA-N
461	Fenoxycarb	186.09	51605	301.131	C17H19NO4	CCOC(=O)NCCOC1=CC=C(C=C1)OC2=CC=CC=C2	HJUFTIJOISQSKQ-UHFFFAOYSA-N
462	Fipronil	194.16	3352	435.939	C12H4Cl2F6N4OS	C1=C(C=C(C(=C1Cl)N2C(=C(C(=N2)C#N)S(=O)C(F)(F)F)N)Cl)C(F)(F)F	ZOCSXAVNDGMNBV-UHFFFAOYSA-N
463	Florfenicol	170.95	114811	357	C12H14Cl2FNO4S	CS(=O)(=O)C1=CC=C(C=C1)C(C(CF)NC(=O)C(Cl)Cl)O	AYIRNRDRBQJXIF-NXEZZACHSA-N
464	Fluazifop-P-butyl	194.26	3033674	383.134	C19H20F3NO4	CCCCOC(=O)C(C)OC1=CC=C(C=C1)OC2=NC=C(C=C2)C(F)(F)F	VAIZTNZGPYBOGF-CYBMUJFWSA-N
465	Fludioxonil	158.88	86398	248.04	C12H6F2N2O2	C1=CC(=C2C(=C1)OC(O2)(F)F)C3=CNC=C3C#N	MUJOIMFVNIBMKC-UHFFFAOYSA-N
466	Flufenoxuron	218.91	91766	488.036	C21H11ClF6N2O3	C1=CC(=C(C(=C1)F)C(=O)NC(=O)NC2=C(C=C(C=C2)OC3=C(C=C(C=C3)C(F)(F)F)Cl)F)F	RYLHNOVXKPXDIP-UHFFFAOYSA-N
467	Flumequine	164.97	3374	261.08	C14H12FNO3	CC1CCC2=C3N1C=C(C(=O)C3=CC(=C2)F)C(=O)O	DPSPPJIUMHPXMA-UHFFFAOYSA-N
468	Flumetasone	220.64	16490	410.19	C22H28F2O5	CC1CC2C3CC(C4=CC(=O)C=CC4(C3(C(CC2(C1(C(=O)CO)O)C)O)F)C)F	WXURHACBFYSXBI-GQKYHHCASA-N
469	Fluroxypyr	152.41	50465	253.966	C7H5Cl2FN2O3	C(C(=O)O)OC1=NC(=C(C(=C1Cl)N)Cl)F	MEFQWPUMEMWTJP-UHFFFAOYSA-N
470	Furaltadone	176.85	9553856	324.107	C13H16N4O6	C1COCCN1CC2CN(C(=O)O2)N=CC3=CC=C(O3)[N+](=O)[O-]	YVQVOQKFMFRVGR-VGOFMYFVSA-N
471	Furazolidone	146	5323714	225.039	C8H7N3O5	C1COC(=O)N1N=CC2=CC=C(O2)[N+](=O)[O-]	PLHJDBGFXBMTGZ-WEVVVXLNSA-N
472	Furosemide	190.28	3440	330.008	C12H11ClN2O5S	C1=COC(=C1)CNC2=CC(=C(C=C2C(=O)O)S(=O)(=O)N)Cl	ZZUFCTLCJUWOSV-UHFFFAOYSA-N
473	Fusarenon X	184.99	304599	354.131	C17H22O8	CC1=CC2C(C(C1=O)O)(C3(C(C(C(C34CO4)O2)O)OC(=O)C)C)CO	XGCUCFKWVIWWNW-CAYGJDLQSA-N
474	Gemfibrozil	167.81	3463	250.157	C15H22O3	CC1=CC(=C(C=C1)C)OCCCC(C)(C)C(=O)O	HEMJJKBWTPKOJG-UHFFFAOYSA-N
475	Haloxyfop-2-ethoxyethyl	192.34	91743	433.09	C19H19ClF3NO5	CCOCCOC(=O)C(C)OC1=CC=C(C=C1)OC2=C(C=C(C=N2)C(F)(F)F)Cl	MIJLZGZLQLAQCM-UHFFFAOYSA-N
476	Haloxyfop-methyl	185.1	50896	375.049	C16H13ClF3NO4	CC(C(=O)OC)OC1=CC=C(C=C1)OC2=C(C=C(C=N2)C(F)(F)F)Cl	MFSWTRQUCLNFOM-UHFFFAOYSA-N
477	Heroin	179.95	5462328	369.158	C21H23NO5	CC(=O)OC1C=CC2C3CC4=C5C2(C1OC5=C(C=C4)OC(=O)C)CCN3C	GVGLGOZIDCSQPN-PVHGPHFFSA-N
478	Hexaflumuron	202.62	91741	459.982	C16H8Cl2F6N2O3	C1=CC(=C(C(=C1)F)C(=O)NC(=O)NC2=CC(=C(C(=C2)Cl)OC(C(F)F)(F)F)Cl)F	RGNPBRKPHBKNKX-UHFFFAOYSA-N
479	Hexythiazox	199.73	13218777	352.101	C17H21ClN2O2S	CC1C(SC(=O)N1C(=O)NC2CCCCC2)C3=CC=C(C=C3)Cl	XGWIJUOSCAQSSV-XHDPSFHLSA-N
480	HT-2 Toxin	205.61	10093830	424.21	C22H32O8	CC1=CC2C(CC1OC(=O)CC(C)C)(C3(C(C(C(C34CO4)O2)O)O)C)COC(=O)C	PNKLMTPXERFKEN-MLXHEQMXSA-N
481	Hydrocodone	172.49	5284569	299.152	C18H21NO3	CN1CCC23C4C1CC5=C2C(=C(C=C5)OC)OC3C(=O)CC4	LLPOLZWFYMWNKH-CMKMFDCUSA-N
482	Imidacloprid	157.09	86287518	255.052	C9H10ClN5O2	C1CN(C(=N[N+](=O)[O-])N1)CC2=CN=C(C=C2)Cl	YWTYJOPNNQFBPC-UHFFFAOYSA-N
483	Indoxacarb	219.64	107720	527.071	C22H17ClF3N3O7	COC(=O)C12CC3=C(C1=NN(CO2)C(=O)N(C4=CC=C(C=C4)OC(F)(F)F)C(=O)OC)C=CC(=C3)Cl	VBCVPMMZEGZULK-NRFANRHFSA-N
484	Iprodione	194.08	37517	329.033	C13H13Cl2N3O3	CC(C)NC(=O)N1CC(=O)N(C1=O)C2=CC(=CC(=C2)Cl)Cl	ONUFESLQCSAYKA-UHFFFAOYSA-N
485	Iprovalicarb	183.59	10958189	320.21	C18H28N2O3	CC1=CC=C(C=C1)C(C)NC(=O)C(C(C)C)NC(=O)OC(C)C	NWUWYYSKZYIQAE-WMCAAGNKSA-N
486	Isoproturon	158.37	36679	206.142	C12H18N2O	CC(C)C1=CC=C(C=C1)NC(=O)N(C)C	PUIYMUZLKQOUOZ-UHFFFAOYSA-N
487	Isopyrazam	194.55	25271089	359.181	C20H23F2N3O	CC(C)C1C2CCC1C3=C2C=CC=C3NC(=O)C4=CN(N=C4C(F)F)C	XTDZGXBTXBEZDN-UHFFFAOYSA-N
488	Isoxaben	199.01	73672	332.174	C18H24N2O4	CCC(C)(CC)C1=NOC(=C1)NC(=O)C2=C(C=CC=C2OC)OC	PMHURSZHKKJGBM-UHFFFAOYSA-N
489	JWH-007	208.98	10360860	355.194	C25H25NO	CCCCCN1C(=C(C2=CC=CC=C21)C(=O)C3=CC=CC4=CC=CC=C43)C	IBBNKINXTRKICJ-UHFFFAOYSA-N
490	JWH-016	203.58	44368310	341.178	C24H23NO	CCCCN1C(=C(C2=CC=CC=C21)C(=O)C3=CC=CC4=CC=CC=C43)C	QKXRHYJSCZFHEK-UHFFFAOYSA-N
491	JWH-019	211.31	52224389	355.194	C25H25NO	CCCCCCN1C=C(C2=CC=CC=C21)C(=O)C3=CC=CC4=CC=CC=C43	PALJPGHWDUHUPO-UHFFFAOYSA-N
492	JWH-201	203.59	44397641	335.189	C22H25NO2	CCCCCN1C=C(C2=CC=CC=C21)C(=O)CC3=CC=C(C=C3)OC	KQRKUKYSZPHOKC-UHFFFAOYSA-N
493	JWH-203	200.25	44397500	339.139	C21H22ClNO	CCCCCN1C=C(C2=CC=CC=C21)C(=O)CC3=CC=CC=C3Cl	YDINKDBAZJOSLV-UHFFFAOYSA-N
494	JWH-250	200.19	44397540	335.189	C22H25NO2	CCCCCN1C=C(C2=CC=CC=C21)C(=O)CC3=CC=CC=C3OC	FFLSJIQJQKDDCM-UHFFFAOYSA-N
495	JWH-302	202.45	11493740	335.189	C22H25NO2	CCCCCN1C=C(C2=CC=CC=C21)C(=O)CC3=CC(=CC=C3)OC	XZVYWLVYUAQEIM-UHFFFAOYSA-N
496	Ketoprofen	165.87	3825	254.094	C16H14O3	CC(C1=CC(=CC=C1)C(=O)C2=CC=CC=C2)C(=O)O	DKYWVDODHFEZIM-UHFFFAOYSA-N
497	lambda-Cyhalothrin isomer I	208.66	45358380	449.101	C23H19ClF3NO3	CC1(C(C1C(=O)OC(C#N)C2=CC(=CC=C2)OC3=CC=CC=C3)C=C(C(F)(F)F)Cl)C	ZXQYGBMAQZUVMI-UKZICOKMSA-N
498	lambda-Cyhalothrin isomer II	190.04	45358380	449.101	C23H19ClF3NO3	CC1(C(C1C(=O)OC(C#N)C2=CC(=CC=C2)OC3=CC=CC=C3)C=C(C(F)(F)F)Cl)C	ZXQYGBMAQZUVMI-UKZICOKMSA-N
499	Levamisole	154.17	26879	204.072	C11H12N2S	C1CSC2=NC(CN21)C3=CC=CC=C3	HLFSDGLLUJUHTE-SNVBAGLBSA-N
500	Lincomycin	204.06	3000540	406.214	C18H34N2O6S	CCCC1CC(N(C1)C)C(=O)NC(C2C(C(C(C(O2)SC)O)O)O)C(C)O	OJMMVQQUTAEWLP-KIDUDLJLSA-N
501	Linuron	162.44	9502	248.012	C9H10Cl2N2O2	CN(C(=O)NC1=CC(=C(C=C1)Cl)Cl)OC	XKJMBINCVNINCA-UHFFFAOYSA-N
502	Lorazepam	180.74	3958	320.012	C15H10Cl2N2O2	C1=CC=C(C(=C1)C2=NC(C(=O)NC3=C2C=C(C=C3)Cl)O)Cl	DIWRORZWFLOCLC-UHFFFAOYSA-N
503	Lovastatin	204.72	53232	404.256	C24H36O5	CCC(C)C(=O)OC1CC(C=C2C1C(C(C=C2)C)CCC3CC(CC(=O)O3)O)C	PCZOHLXUXFIOCF-BXMDZJJMSA-N
504	Lufenuron	211.45	71777	509.978	C17H8Cl2F8N2O3	C1=CC(=C(C(=C1)F)C(=O)NC(=O)NC2=CC(=C(C=C2Cl)OC(C(C(F)(F)F)F)(F)F)Cl)F	PWPJGUXAGUPAHP-UHFFFAOYSA-N
505	MAB-CHMINACA	210.84	77565944	370.237	C21H30N4O2	CC(C)(C)C(C(=O)N)NC(=O)C1=NN(C2=CC=CC=C21)CC3CCCCC3	ZWCCSIUBHCZKOY-UHFFFAOYSA-N
506	Maduramicin	321.88	68595	933.566	C47H83NO17	CC1CC(C(OC1C2CC(C(O2)C3(CCC(O3)C4(CCC5(O4)CC(C(C(O5)C(C)C6C(C(C(C(O6)(CC(=O)O)O)C)OC)OC)C)O)C)C)OC7CC(C(C(O7)C)OC)OC)(C)O)C.N	WQGJEAMPBSZCIF-HKSLRPGUSA-N
507	Malaoxon	164.4	15415	314.059	C10H19O7PS	CCOC(=O)CC(C(=O)OCC)SP(=O)(OC)OC	WSORODGWGUUOBO-UHFFFAOYSA-N
508	Malathion	172.11	4004	330.036	C10H19O6PS2	CCOC(=O)CC(C(=O)OCC)SP(=S)(OC)OC	JXSJBGJIGXNWCI-UHFFFAOYSA-N
509	Marbofloxacin	195.77	60651	362.139	C17H19FN4O4	CN1CCN(CC1)C2=C(C=C3C4=C2OCN(N4C=C(C3=O)C(=O)O)C)F	BPFYOAJNDMUVBL-UHFFFAOYSA-N
510	MDMB-CHMICA	216.95	125181404	384.241	C23H32N2O3	CC(C)(C)C(C(=O)OC)NC(=O)C1=CN(C2=CC=CC=C21)CC3CCCCC3	SRJKCVHWIDFUBO-HXUWFJFHSA-N
511	MDP2P glycidate (3,4-Methylenedioxyphenylpropan-2-one glycidate)	164.94	91600766	236.068	C12H12O5	CC1(C(O1)C2=CC3=C(C=C2)OCO3)C(=O)OC	NEWFBAYQRLTJTP-UHFFFAOYSA-N
512	Mephosfolan	168.67	13707	269.031	C8H16NO3PS2	CCOP(=O)(N=C1SCC(S1)C)OCC	LTQSAUHRSCMPLD-UHFFFAOYSA-N
513	Mesotrione	175	175967	339.041	C14H13NO7S	CS(=O)(=O)C1=CC(=C(C=C1)C(=O)C2C(=O)CCCC2=O)[N+](=O)[O-]	KPUREKXXPHOJQT-UHFFFAOYSA-N
514	Metalaxyl	167.88	42586	279.147	C15H21NO4	CC1=C(C(=CC=C1)C)N(C(C)C(=O)OC)C(=O)COC	ZQEIXNIJLIKNTD-UHFFFAOYSA-N
515	Methamidophos	137.5	4096	141.001	C2H8NO2PS	COP(=O)(N)SC	NNKVPIKMPCQWCG-UHFFFAOYSA-N
516	Methidathion	160.41	13709	301.962	C6H11N2O4PS3	COC1=NN(C(=O)S1)CSP(=S)(OC)OC	MEBQXILRKZHVCX-UHFFFAOYSA-N
517	Methiocarb sulfoxide	154.16	17521	241.077	C11H15NO3S	CC1=CC(=CC(=C1S(=O)C)C)OC(=O)NC	FNCMBMZOZQAWJA-UHFFFAOYSA-N
518	Methomyl	141.89	5353758	162.046	C5H10N2O2S	CC(=NOC(=O)NC)SC	UHXUZOCRWCRNSJ-QPJJXVBHSA-N
519	Metolachlor	171.44	4169	283.134	C15H22ClNO2	CCC1=CC=CC(=C1N(C(C)COC)C(=O)CCl)C	WVQBLGZPHOPPFO-UHFFFAOYSA-N
520	Metrafenone	195.17	6451057	408.057	C19H21BrO5	CC1=CC(=C(C(=C1C(=O)C2=C(C=CC(=C2C)Br)OC)OC)OC)OC	AMSPWOYQQAWRRM-UHFFFAOYSA-N
521	Mevinphos	146.02	5355863	224.045	C7H13O6P	CC(=CC(=O)OC)OP(=O)(OC)OC	GEPDYQSQVLXLEU-AATRIKPKSA-N
522	Monoacetyl dapsone	182.73	11257	290.073	C14H14N2O3S	CC(=O)NC1=CC=C(C=C1)S(=O)(=O)C2=CC=C(C=C2)N	WDOCBIHNYYQINH-UHFFFAOYSA-N
523	Monocrotophos	146.34	5371562	223.061	C7H14NO5P	CC(=CC(=O)NC)OP(=O)(OC)OC	KRTSDMXIXPKRQR-AATRIKPKSA-N
524	Moxidectin	260.16	9832912	639.377	C37H53NO8	CC1CC(=CCC2CC(CC3(O2)CC(=NOC)C(C(O3)C(=CC(C)C)C)C)OC(=O)C4C=C(C(C5C4(C(=CC=C1)CO5)O)O)C)C	YZBLFMPOMVTDJY-LSGXYNIPSA-N
525	Moxifloxacin	208.98	152946	401.175	C21H24FN3O4	COC1=C2C(=CC(=C1N3CC4CCCNC4C3)F)C(=O)C(=CN2C5CC5)C(=O)O	FABPRXSRWADJSP-MEDUHNTESA-N
526	Nalidixic Acid	159.57	4421	232.085	C12H12N2O3	CCN1C=C(C(=O)C2=C1N=C(C=C2)C)C(=O)O	MHWLWQUZZRMNGJ-UHFFFAOYSA-N
527	Nandrolone, alpha	197.04	9904	274.193	C18H26O2	O[C@@H]1[C@]2(C)[C@@H](CC1)[C@H](CC3)[C@H](CC2)[C@@H](CC4)C3=CC4=O	NPAGDVCDWIYMMC-IZPLOLCNSA-N
528	Naproxen	158.86	156391	230.094	C14H14O3	CC(C1=CC2=C(C=C1)C=C(C=C2)OC)C(=O)O	CMWTZPSULFXXJA-VIFPVBQESA-N
529	Neosolaniol	183.93	13818797	382.163	C19H26O8	CC1=CC2C(CC1O)(C3(C(C(C(C34CO4)O2)O)OC(=O)C)C)COC(=O)C	TVZHDVCTOCZDNE-WVJYZQHISA-N
530	Nivalenol	175.07	5284433	312.121	C15H20O7	CC1=CC2C(C(C1=O)O)(C3(C(C(C(C34CO4)O2)O)O)C)CO	UKOTXHQERFPCBU-XBXCNEFVSA-N
531	Norfloxacin	187.92	4539	319.133	C16H18FN3O3	CCN1C=C(C(=O)C2=CC(=C(C=C21)N3CCNCC3)F)C(=O)O	OGJPXUAPXNRGGI-UHFFFAOYSA-N
532	norMorphine	165.78	5462508	271.121	C16H17NO3	C1CNC2CC3=C4C15C2C=CC(C5OC4=C(C=C3)O)O	ONBWJWYUHXVEJS-ZTYRTETDSA-N
533	Omeprazole	191.13	4594	345.115	C17H19N3O3S	CC1=CN=C(C(=C1OC)C)CS(=O)C2=NC3=C(N2)C=C(C=C3)OC	SUBDBMMJDZJVOS-UHFFFAOYSA-N
534	Omethoate	143.59	14210	213.022	C5H12NO4PS	CNC(=O)CSP(=O)(OC)OC	PZXOQEXFMJCDPG-UHFFFAOYSA-N
535	Oxacillin	194.45	6196	401.105	C19H19N3O5S	CC1=C(C(=NO1)C2=CC=CC=C2)C(=O)NC3C4N(C3=O)C(C(S4)(C)C)C(=O)O	UWYHMGVUTGAWSP-JKIFEVAISA-N
536	Oxadixyl	165.4	53735	278.127	C14H18N2O4	CC1=C(C(=CC=C1)C)N(C(=O)COC)N2CCOC2=O	UWVQIROCRJWDKL-UHFFFAOYSA-N
537	Oxamyl	149.93	9595287	219.068	C7H13N3O3S	CNC(=O)ON=C(C(=O)N(C)C)SC	KZAUOCCYDRDERY-UITAMQMPSA-N
538	Oxolinic Acid	163.65	4628	261.064	C13H11NO5	CCN1C=C(C(=O)C2=CC3=C(C=C21)OCO3)C(=O)O	KYGZCKSPAKDVKC-UHFFFAOYSA-N
539	Oxycodone	174.55	5284603	315.147	C18H21NO4	CN1CCC23C4C(=O)CCC2(C1CC5=C3C(=C(C=C5)OC)O4)O	BRUQQQPBMZOVGD-XFKAJCMBSA-N
540	Oxydemeton-methyl	150.93	4618	246.015	C6H15O4PS2	CCS(=O)CCSP(=O)(OC)OC	PMCVMORKVPSKHZ-UHFFFAOYSA-N
541	Pantoprazole	184.94	4679	383.075	C16H15F2N3O4S	COC1=C(C(=NC=C1)CS(=O)C2=NC3=C(N2)C=C(C=C3)OC(F)F)OC	IQPSEEYGBUAQFF-UHFFFAOYSA-N
542	Pefloxacin	192.96	51081	333.149	C17H20FN3O3	CCN1C=C(C(=O)C2=CC(=C(C=C21)N3CCN(CC3)C)F)C(=O)O	FHFYDNQZQSQIAI-UHFFFAOYSA-N
543	Penicillin G	181.67	5904	334.099	C16H18N2O4S	CC1(C(N2C(S1)C(C2=O)NC(=O)CC3=CC=CC=C3)C(=O)O)C	JGSARLDLIJGVTE-MBNYWOFBSA-N
544	Phosmet	167.89	12901	316.995	C11H12NO4PS2	COP(=S)(OC)SCN1C(=O)C2=CC=CC=C2C1=O	LMNZTLDVJIUSHT-UHFFFAOYSA-N
545	Phosphamidon	162.25	3032604	299.069	C10H19ClNO5P	CCN(CC)C(=O)C(=C(C)OP(=O)(OC)OC)Cl	RGCLLPNLLBQHPF-HJWRWDBZSA-N
546	Pipemidic Acid	183.93	4831	303.133	C14H17N5O3	CCN1C=C(C(=O)C2=CN=C(N=C21)N3CCNCC3)C(=O)O	JOHZPMXAZQZXHR-UHFFFAOYSA-N
547	Piperacillin	224.04	43672	517.163	C23H27N5O7S	CCN1CCN(C(=O)C1=O)C(=O)NC(C2=CC=CC=C2)C(=O)NC3C4N(C3=O)C(C(S4)(C)C)C(=O)O	IVBHGBMCVLDMKU-GXNBUGAJSA-N
548	Pravadoline (WIN 48,098)	194.73	56463	378.194	C23H26N2O3	CC1=C(C2=CC=CC=C2N1CCN3CCOCC3)C(=O)C4=CC=C(C=C4)OC	MEUQWHZOUDZXHH-UHFFFAOYSA-N
549	Primidone	154.44	4909	218.106	C12H14N2O2	CCC1(C(=O)NCNC1=O)C2=CC=CC=C2	DQMZLTXERSFNPB-UHFFFAOYSA-N
550	Profenofos	182.33	38779	371.935	C11H15BrClO3PS	CCCSP(=O)(OCC)OC1=C(C=C(C=C1)Br)Cl	QYMMJNLHFKGANY-UHFFFAOYSA-N
551	Promecarb	157.13	17516	207.126	C12H17NO2	CC1=CC(=CC(=C1)OC(=O)NC)C(C)C	DTAPQAJKAFRNJB-UHFFFAOYSA-N
552	Propachlor	160.98	4931	211.076	C11H14ClNO	CC(C)N(C1=CC=CC=C1)C(=O)CCl	MFOUDYKPLGXPGO-UHFFFAOYSA-N
553	Propham	150.76	24685	179.095	C10H13NO2	CC(C)OC(=O)NC1=CC=CC=C1	VXPLXMJHHKHSOA-UHFFFAOYSA-N
554	Propionylpromazine	191.8	24352	340.161	C20H24N2OS	CCC(=O)C1=CC2=C(C=C1)SC3=CC=CC=C3N2CCCN(C)C	ZQTVCQIJTREKSP-UHFFFAOYSA-N
555	Propoxur	152.05	4944	209.105	C11H15NO3	CC(C)OC1=CC=CC=C1OC(=O)NC	ISRUGXGCCGIOQO-UHFFFAOYSA-N
556	Propyzamide	175.61	32154	255.022	C12H11Cl2NO	CC(C)(C#C)NC(=O)C1=CC(=CC(=C1)Cl)Cl	PHNUZKMIPFFYSO-UHFFFAOYSA-N
557	Prosulfocarb	166.08	62020	251.134	C14H21NOS	CCCN(CCC)C(=O)SCC1=CC=CC=C1	NQLVQOSNDJXLKG-UHFFFAOYSA-N
558	Prothioconazole	172.02	6451142	343.031	C14H15Cl2N3OS	C1CC1(C(CC2=CC=CC=C2Cl)(CN3C(=S)N=CN3)O)Cl	MNHVNIJQQRJYDH-UHFFFAOYSA-N
559	Pyraclostrobin	195.44	6422843	387.099	C19H18ClN3O4	COC(=O)N(C1=CC=CC=C1COC2=NN(C=C2)C3=CC=C(C=C3)Cl)OC	HZRSNVGNWUDEFX-UHFFFAOYSA-N
560	Pyridaphenthion	181.54	8381	340.065	C14H17N2O4PS	CCOP(=S)(OCC)OC1=NN(C(=O)C=C1)C2=CC=CC=C2	CXJSOEPQXUCJSA-UHFFFAOYSA-N
561	Quinalphos	169.92	26124	298.054	C12H15N2O3PS	CCOP(=S)(OCC)OC1=NC2=CC=CC=C2N=C1	JYQUHIFYBATCCY-UHFFFAOYSA-N
562	Quizalofop-ethyl	190.96	53518	372.088	C19H17ClN2O4	CCOC(=O)C(C)OC1=CC=C(C=C1)OC2=CN=C3C=C(C=CC3=N2)Cl	OSUHJPCHFDQAIT-UHFFFAOYSA-N
563	rac 2-Hydroxy Ibuprofen	151.94	10443535	222.126	C13H18O3	CC(C1=CC=C(C=C1)CC(C)(C)O)C(=O)O	UJHKVYPPCJBOSG-UHFFFAOYSA-N
564	RCS-4	201.64	56841530	321.173	C21H23NO2	CCCCCN1C=C(C2=CC=CC=C21)C(=O)C3=CC=C(C=C3)OC	OZCYJKDWRUIFFE-UHFFFAOYSA-N
565	RCS-8	213.21	53394099	375.22	C25H29NO2	COC1=CC=CC=C1CC(=O)C2=CN(C3=CC=CC=C32)CCC4CCCCC4	BSQFBMXCQIKYNI-UHFFFAOYSA-N
566	Ritodrine	175.44	33572	287.152	C17H21NO3	CC(C(C1=CC=C(C=C1)O)O)NCCC2=CC=C(C=C2)O	IOVGROKTTNBUGK-SJCJKPOMSA-N
567	Ronidazole	148.35	5094	200.055	C6H8N4O4	CN1C(=CN=C1COC(=O)N)[N+](=O)[O-]	PQFRTXSWDXZRRS-UHFFFAOYSA-N
568	Roxithromycin	285.66	6915744	836.525	C41H76N2O15	CCC1C(C(C(C(=NOCOCCOC)C(CC(C(C(C(C(C(=O)O1)C)OC2CC(C(C(O2)C)O)(C)OC)C)OC3C(C(CC(O3)C)N(C)C)O)(C)O)C)C)O)(C)O	RXZBMPWDPOLZGW-XMRMVWPWSA-N
569	Sarafloxacin	203.4	56208	385.124	C20H17F2N3O3	C1CN(CCN1)C2=C(C=C3C(=C2)N(C=C(C3=O)C(=O)O)C4=CC=C(C=C4)F)F	XBHBWNFJWIASRO-UHFFFAOYSA-N
570	Simvastatin	207	54454	418.272	C25H38O5	CCC(C)(C)C(=O)OC1CC(C=C2C1C(C(C=C2)C)CCC3CC(CC(=O)O3)O)C	RYMZZMVNJRMUDD-HGQWONQESA-N
571	Spiromesifen	203.33	9907412	370.214	C23H30O4	CC1=CC(=C(C(=C1)C)C2=C(C3(CCCC3)OC2=O)OC(=O)CC(C)(C)C)C	GOLXNESZZPUPJE-UHFFFAOYSA-N
572	Sulfacetamide	152.76	5320	214.041	C8H10N2O3S	CC(=O)NS(=O)(=O)C1=CC=C(C=C1)N	SKIVFJLNDNKQPD-UHFFFAOYSA-N
573	Sulfadiazine	160.64	5215	250.052	C10H10N4O2S	C1=CN=C(N=C1)NS(=O)(=O)C2=CC=C(C=C2)N	SEEPANYCNGTZFQ-UHFFFAOYSA-N
574	Sulfamethazine	170.54	5327	278.084	C12H14N4O2S	CC1=CC(=NC(=N1)NS(=O)(=O)C2=CC=C(C=C2)N)C	ASWVTGNCAZCNNR-UHFFFAOYSA-N
575	Sulfamethoxazole	162.88	5329	253.052	C10H11N3O3S	CC1=CC(=NO1)NS(=O)(=O)C2=CC=C(C=C2)N	JLKIGFTWXXRPMT-UHFFFAOYSA-N
576	Sulfathiazole	164.56	5340	255.014	C9H9N3O2S2	C1=CC(=CC=C1N)S(=O)(=O)NC2=NC=CS2	JNMRHUJNCSQMMB-UHFFFAOYSA-N
577	Sulprofos	180.27	37125	322.028	C12H19O2PS3	CCCSP(=S)(OCC)OC1=CC=C(C=C1)SC	JXHJNEJVUNHLKO-UHFFFAOYSA-N
578	T2 toxin	212.51	5284461	466.22	C24H34O9	CC1=CC2C(CC1OC(=O)CC(C)C)(C3(C(C(C(C34CO4)O2)O)OC(=O)C)C)COC(=O)C	BXFOFFBJRFZBQZ-QYWOHJEZSA-N
579	Tebufenozide	202.78	91773	352.215	C22H28N2O2	CCC1=CC=C(C=C1)C(=O)NN(C(=O)C2=CC(=CC(=C2)C)C)C(C)(C)C	QYPNKSZPJQQLRK-UHFFFAOYSA-N
580	Tebufenpyrad	194.44	86354	333.161	C18H24ClN3O	CCC1=NN(C(=C1Cl)C(=O)NCC2=CC=C(C=C2)C(C)(C)C)C	ZZYSLNWGKKDOML-UHFFFAOYSA-N
581	Teflubenzuron	185.79	91734	379.974	C14H6Cl2F4N2O2	C1=CC(=C(C(=C1)F)C(=O)NC(=O)NC2=CC(=C(C(=C2F)Cl)F)Cl)F	CJDWRQLODFKPEL-UHFFFAOYSA-N
582	Terbufos	166.27	25670	288.044	C9H21O2PS3	CCOP(=S)(OCC)SCSC(C)(C)C	XLNZEKHULJKQBA-UHFFFAOYSA-N
583	Terbutaline	166.43	5403	225.136	C12H19NO3	CC(C)(C)NCC(C1=CC(=CC(=C1)O)O)O	XWTYSIMOBUGWOL-UHFFFAOYSA-N
584	Thiacloprid	171.01	115224	252.024	C10H9ClN4S	C1CSC(=NC#N)N1CC2=CN=C(C=C2)Cl	HOKKPVIRMVDYPB-UHFFFAOYSA-N
585	Thiamethoxam	159.11	5821911	291.019	C8H10ClN5O3S	CN1COCN(C1=N[N+](=O)[O-])CC2=CN=C(S2)Cl	NWWZPOKUUAIXIW-DHZHZOJOSA-N
586	Thiamphenicol	172.02	27200	355.005	C12H15Cl2NO5S	CS(=O)(=O)C1=CC=C(C=C1)C(C(CO)NC(=O)C(Cl)Cl)O	OTVAEFIXJLOWRX-NXEZZACHSA-N
587	Thiobencarb	163.36	34192	257.064	C12H16ClNOS	CCN(CC)C(=O)SCC1=CC=C(C=C1)Cl	QHTQREMOGMZHJV-UHFFFAOYSA-N
588	Thiodicarb	191.12	9601227	354.049	C10H18N4O4S3	CC(=NOC(=O)N(C)SN(C)C(=O)ON=C(C)SC)SC	XDOTVMNBCQVZKG-MKICQXMISA-N
589	Thiophanate-methyl	177.65	3032791	342.046	C12H14N4O4S2	COC(=O)NC(=S)NC1=CC=CC=C1NC(=S)NC(=O)OC	QGHREAKMXXNCOA-UHFFFAOYSA-N
590	Tolyfluanid	175.32	12898	345.978	C10H13Cl2FN2O2S2	CC1=CC=C(C=C1)N(SC(F)(Cl)Cl)S(=O)(=O)N(C)C	HYVWIQDYBVKITD-UHFFFAOYSA-N
591	Triadimenol	177.62	41368	295.109	C14H18ClN3O2	CC(C)(C)C(C(N1C=NC=N1)OC2=CC=C(C=C2)Cl)O	BAZVSMNPJJMILC-UHFFFAOYSA-N
592	Trichlorfon	148.98	5853	255.923	C4H8Cl3O4P	COP(=O)(C(C(Cl)(Cl)Cl)O)OC	NFACJZMKEDPNKN-UHFFFAOYSA-N
593	Trimethoprim	187.42	5578	290.138	C14H18N4O3	COC1=CC(=CC(=C1OC)OC)CC2=CN=C(N=C2N)N	IEDVJHCEMCRBQM-UHFFFAOYSA-N
594	Venlafaxine	179.64	5656	277.204	C17H27NO2	CN(C)CC(C1=CC=C(C=C1)OC)C2(CCCCC2)O	PNVNVHUZROJLTJ-UHFFFAOYSA-N
595	Zilpaterol	182.75	3086576	261.148	C14H19N3O2	CC(C)NC1CCN2C3=C(C1O)C=CC=C3NC2=O	ZSTCZWJCLIRCOJ-DGCLKSJQSA-N
596	alpha-Zearalanol	181.6	2999413	322.178	C18H26O5	CC1CCCC(CCCCCC2=C(C(=CC(=C2)O)O)C(=O)O1)O	DWTTZBARDOXEAM-GXTWGEPZSA-N
597	alpha-Zearalanone	177.99	108003	320.162	C18H24O5	CC1CCCC(=O)CCCCCC2=C(C(=CC(=C2)O)O)C(=O)O1	APJDQUGPCJRQRJ-LBPRGKRZSA-N
598	beta-Zearalanol	180.34	65434	322.178	C18H26O5	CC1CCCC(CCCCCC2=C(C(=CC(=C2)O)O)C(=O)O1)O	DWTTZBARDOXEAM-JSGCOSHPSA-N
599	Acephate	140.8	1982	183.012	C4H10NO3PS	CC(=O)NP(=O)(OC)SC	YASYVMFAVPKPKE-UHFFFAOYSA-N
600	Aldicarb sulfone	149.4	9570093	222.067	C7H14N2O4S	CC(C)(C=NOC(=O)NC)S(=O)(=O)C	YRRKLBAKDXSTNC-WEVVVXLNSA-N
601	Azinphos‐methyl	168	2268	317.006	C10H12N3O3PS2	COP(=S)(OC)SCN1C(=O)C2=CC=CC=C2N=N1	CJJOSEISRRTUQB-UHFFFAOYSA-N
602	Benzoximate	190	571084	363.087	C18H18ClNO5	CCON=C(C1=C(C=CC(=C1OC)Cl)OC)OC(=O)C2=CC=CC=C2	BZMIHNKNQJJVRO-UHFFFAOYSA-N
603	Bifenazate	186.2	176879	300.147	C17H20N2O3	CC(C)OC(=O)NNC1=C(C=CC(=C1)C2=CC=CC=C2)OC	VHLKTXFWDRXILV-UHFFFAOYSA-N
604	Bitertanol	198.1	91656	337.179	C20H23N3O2	CC(C)(C)C(C(N1C=NC=N1)OC2=CC=C(C=C2)C3=CC=CC=C3)O	VGPIBGGRCVEHQZ-UHFFFAOYSA-N
605	Avermectin B1a	302.2	6434889	872.492	C48H72O14	CCC(C)C1C(C=CC2(O1)CC3CC(O2)CC=C(C(C(C=CC=C4COC5C4(C(C=C(C5O)C)C(=O)O3)O)C)OC6CC(C(C(O6)C)OC7CC(C(C(O7)C)O)OC)OC)C)C	RRZXIRBKKLTSOM-XPNPUAGNSA-N
606	Benfuracarb	207.4	54886	410.188	C20H30N2O5S	CCOC(=O)CCN(C(C)C)SN(C)C(=O)OC1=CC=CC2=C1OC(C2)(C)C	FYZBOYWSHKHDMT-UHFFFAOYSA-N
607	Butoxycarboxim	148.9	9571009	222.067	C7H14N2O4S	CC(C(=NOC(=O)NC)C)S(=O)(=O)C	CTJBHIROCMPUKL-WEVVVXLNSA-N
608	Carbetamide	166.7	27689	236.116	C12H16N2O3	CCNC(=O)C(C)OC(=O)NC1=CC=CC=C1	AMRQXHFXNZFDCH-UHFFFAOYSA-N
609	Carbofuran, 3-hydroxy	156.7	27975	237.1	C12H15NO4	CC1(C(C2=C(O1)C(=CC=C2)OC(=O)NC)O)C	RHSUJRQZTQNSLL-UHFFFAOYSA-N
610	Demeton‐S‐methyl	152.3	13526	230.02	C6H15O3PS2?	CCSCCSP(=O)(OC)OC	WEBQKRLKWNIYKK-UHFFFAOYSA-N
611	Dimethoate	148.6	3082	229	C5H12NO3PS2	CNC(=O)CSP(=S)(OC)OC	MCWXGJITAZMZEV-UHFFFAOYSA-N
612	Dinotefuran	149.3	100958102	203.114	C7H15N4O3+	CN=C(NCC1CCOC1)N[N+](=O)O	FYODOLZGKIRVSJ-UHFFFAOYSA-N
613	Ethiofencarb	153.6	34766	225.082	C11H15NO2S	CCSCC1=CC=CC=C1OC(=O)NC	HEZNVIYQEUHLNI-UHFFFAOYSA-N
614	Famoxadone	209	213032	374.127	C22H18N2O4	CC1(C(=O)N(C(=O)O1)NC2=CC=CC=C2)C3=CC=C(C=C3)OC4=CC=CC=C4	PCCSBWNGDMYFCW-UHFFFAOYSA-N
615	Flubendiamide	225.2	11193251	682.023	C23H22F7IN2O4S	CC1=C(C=CC(=C1)C(C(F)(F)F)(C(F)(F)F)F)NC(=O)C2=C(C(=CC=C2)I)C(=O)NC(C)(C)CS(=O)(=O)C	ZGNITFSDLCMLGI-UHFFFAOYSA-N
616	Halofenozide	188.1	114994	330.114	C18H19ClN2O2	CC(C)(C)N(C(=O)C1=CC=CC=C1)NC(=O)C2=CC=C(C=C2)Cl	CNKHSLKYRMDDNQ-UHFFFAOYSA-N
617	Iprovalicarb	185.2	10958189	320.21	C18H28N2O3	CC1=CC=C(C=C1)C(C)NC(=O)C(C(C)C)NC(=O)OC(C)C	NWUWYYSKZYIQAE-WMCAAGNKSA-N
618	Isocarbophos	168.3	90479	289.054	C11H16NO4PS	CC(C)OC(=O)C1=CC=CC=C1OP(=S)(N)OC	YFVOXLJXJBQDEF-UHFFFAOYSA-N
619	Kresoxim-methyl	173.6	6112114	313.131	C18H19NO4	CC1=CC=CC=C1OCC2=CC=CC=C2C(=NOC)C(=O)OC	ZOTBXTZVPHCKPN-HTXNQAPBSA-N
620	Malathion	172.3	4004	330.036	C10H19O6PS2	CCOC(=O)CC(C(=O)OCC)SP(=S)(OC)OC	JXSJBGJIGXNWCI-UHFFFAOYSA-N
621	Metazachlor	168.6	49384	277.098	C14H16ClN3O	CC1=C(C(=CC=C1)C)N(CN2C=CC=N2)C(=O)CCl	STEPQTYSZVCJPV-UHFFFAOYSA-N
622	Methidathion	161.2	13709	301.962	C6H11N2O4PS3	COC1=NN(C(=O)S1)CSP(=S)(OC)OC	MEBQXILRKZHVCX-UHFFFAOYSA-N
623	Methoxyfenozide	203	105010	368.21	C22H28N2O3	CC1=CC(=CC(=C1)C(=O)N(C(C)(C)C)NC(=O)C2=C(C(=CC=C2)OC)C)C	QCAWEPFNJXQPAN-UHFFFAOYSA-N
624	Mevinphos	146.3	5355863	224.045	C7H13O6P	CC(=CC(=O)OC)OP(=O)(OC)OC	GEPDYQSQVLXLEU-AATRIKPKSA-N
625	Monocrotophos	147.9	5371562	223.061	C7H14NO5P	CC(=CC(=O)NC)OP(=O)(OC)OC	KRTSDMXIXPKRQR-AATRIKPKSA-N
626	Oxamyl	150.3	9595287	219.068	C7H13N3O3S	CNC(=O)ON=C(C(=O)N(C)C)SC	KZAUOCCYDRDERY-UITAMQMPSA-N
627	Piperonyl butoxide	182.2	5794	338.209	C19H30O5	CCCCOCCOCCOCC1=CC2=C(C=C1CCC)OCO2	FIPWRIJSWJWJAI-UHFFFAOYSA-N
628	Propargite	190.9	4936	350.155	C19H26O4S	CC(C)(C)C1=CC=C(C=C1)OC2CCCCC2OS(=O)OCC#C	ZYHMJXZULPZUED-UHFFFAOYSA-N
629	Propoxur	153.2	4944	209.105	C11H15NO3	CC(C)OC1=CC=CC=C1OC(=O)NC	ISRUGXGCCGIOQO-UHFFFAOYSA-N
630	Spiromesifen	202.3	9907412	370.214	C23H30O4	CC1=CC(=C(C(=C1)C)C2=C(C3(CCCC3)OC2=O)OC(=O)CC(C)(C)C)C	GOLXNESZZPUPJE-UHFFFAOYSA-N
631	Tebufenozide	203.4	91773	352.215	C22H28N2O2	CCC1=CC=C(C=C1)C(=O)NN(C(=O)C2=CC(=CC(=C2)C)C)C(C)(C)C	QYPNKSZPJQQLRK-UHFFFAOYSA-N
632	Tetramethrin	197	83975	331.178	C19H25NO4	CC(=CC1C(C1(C)C)C(=O)OCN2C(=O)C3=C(C2=O)CCCC3)C	CXBMCYHAMVGWJQ-UHFFFAOYSA-N
633	Alachlor	171.3	2078	269.118	C14H20ClNO2	CCC1=C(C(=CC=C1)CC)N(COC)C(=O)CCl	XCSGPAVHZFQHGE-UHFFFAOYSA-N
634	Barban	164.9	7551	257.001	C11H9Cl2NO2	C1=CC(=CC(=C1)Cl)NC(=O)OCC#CCCl	MCOQHIWZJUDQIC-UHFFFAOYSA-N
635	Benzthiazuron	151.5	16007	207.047	C9H9N3OS	CNC(=O)NC1=NC2=CC=CC=C2S1	DTCJYIIKPVRVDD-UHFFFAOYSA-N
636	Bifenox	188.8	39230	340.986	C14H9Cl2NO5	COC(=O)C1=C(C=CC(=C1)OC2=C(C=C(C=C2)Cl)Cl)[N+](=O)[O-]	SUSRORUBZHMPCO-UHFFFAOYSA-N
637	Boscalid	178.8	213013	342.033	C18H12Cl2N2O	C1=CC=C(C(=C1)C2=CC=C(C=C2)Cl)NC(=O)C3=C(N=CC=C3)Cl	WYEMLYFITZORAB-UHFFFAOYSA-N
638	Bromacil	163.2	9411	260.016	C9H13BrN2O2	CCC(C)N1C(=O)C(=C(NC1=O)C)Br	CTSLUCNDVMMDHG-UHFFFAOYSA-N
639	Bupirimate	182.6	38884	316.157	C13H24N4O3S	CCCCC1=C(N=C(N=C1OS(=O)(=O)N(C)C)NCC)C	DSKJPMWIHSOYEA-UHFFFAOYSA-N
640	Buturon	166.9	19587	236.072	C12H13ClN2O	CC(C#C)N(C)C(=O)NC1=CC=C(C=C1)Cl	BYYMILHAKOURNM-UHFFFAOYSA-N
641	Carbofuran	157.9	2566	221.105	C12H15NO3	CC1(CC2=C(O1)C(=CC=C2)OC(=O)NC)C	DUEPRVBVGDRKAG-UHFFFAOYSA-N
642	Chlorbromuron	164.2	25912	291.961	C9H10BrClN2O2	CN(C(=O)NC1=CC(=C(C=C1)Br)Cl)OC	NLYNUTMZTCLNOO-UHFFFAOYSA-N
643	Chlorbufam	165	16073	223.04	C11H10ClNO2	CC(C#C)OC(=O)NC1=CC(=CC=C1)Cl	ULBXWWGWDPVHAO-UHFFFAOYSA-N
644	Chloridazon	155.9	15546	221.036	C10H8ClN3O	C1=CC=C(C=C1)N2C(=O)C(=C(C=N2)N)Cl	WYKYKTKDBLFHCY-UHFFFAOYSA-N
645	Chloroxuron	182.6	16115	290.082	C15H15ClN2O2	CN(C)C(=O)NC1=CC=C(C=C1)OC2=CC=C(C=C2)Cl	IVUXTESCPZUGJC-UHFFFAOYSA-N
646	Clomazone	160	54778	239.071	C12H14ClNO2	CC1(CON(C1=O)CC2=CC=CC=C2Cl)C	KIEDNEWSYUYDSN-UHFFFAOYSA-N
647	Difenoxurone	182.9	26576	286.132	C16H18N2O3	CN(C)C(=O)NC1=CC=C(C=C1)OC2=CC=C(C=C2)OC	AMVYOVYGIJXTQB-UHFFFAOYSA-N
648	Diflubenzuron	176.1	37123	310.032	C14H9ClF2N2O2	C1=CC(=C(C(=C1)F)C(=O)NC(=O)NC2=CC=C(C=C2)Cl)F	QQQYTWIFVNKMRW-UHFFFAOYSA-N
649	Dimefuron	185.3	91612	338.115	C15H19ClN4O3	CC(C)(C)C1=NN(C(=O)O1)C2=C(C=C(C=C2)NC(=O)N(C)C)Cl	DHWRNDJOGMTCPB-UHFFFAOYSA-N
650	Dimethachlor	166	39722	255.103	C13H18ClNO2	CC1=C(C(=CC=C1)C)N(CCOC)C(=O)CCl	SCCDDNKJYDZXMM-UHFFFAOYSA-N
651	Dimethenamid	167.3	91744	275.075	C12H18ClNO2S	CC1=CSC(=C1N(C(C)COC)C(=O)CCl)C	JLYFCTQDENRSOL-UHFFFAOYSA-N
652	Dimoxystrobin	182.3	10936292	326.163	C19H22N2O3	CC1=CC(=C(C=C1)C)OCC2=CC=CC=C2C(=NOC)C(=O)NC	WXUZAHCNPWONDH-DYTRJAOYSA-N
653	Ethidimuron	166.5	91596	264.035	C7H12N4O3S2	CCS(=O)(=O)C1=NN=C(S1)N(C)C(=O)NC	KCOCSOWTADCKOL-UHFFFAOYSA-N
654	Ethofumesate	164.8	33360	286.087	C13H18O5S	CCOC1C(C2=C(O1)C=CC(=C2)OS(=O)(=O)C)(C)C	IRCMYGHHKLLGHV-UHFFFAOYSA-N
655	Fenoxaprop-ethyl	187.9	47938	361.072	C18H16ClNO5	CCOC(=O)C(C)OC1=CC=C(C=C1)OC2=NC3=C(O2)C=C(C=C3)Cl	PQKBPHSEKWERTG-UHFFFAOYSA-N
656	Fenuron	144.1	7560	164.095	C9H12N2O	CN(C)C(=O)NC1=CC=CC=C1	XXOYNJXVWVNOOJ-UHFFFAOYSA-N
657	Flufenacet	186.2	86429	363.066	C14H13F4N3O2S	CC(C)N(C1=CC=C(C=C1)F)C(=O)COC2=NN=C(S2)C(F)(F)F	IANUJLZYFUDJIH-UHFFFAOYSA-N
658	Flumioxazin	190	92425	354.102	C19H15FN2O4	C#CCN1C(=O)COC2=CC(=C(C=C21)N3C(=O)C4=C(C3=O)CCCC4)F	FOUWCSDKDDHKQP-UHFFFAOYSA-N
659	Fluometuron	154.8	16562	232.082	C10H11F3N2O	CN(C)C(=O)NC1=CC=CC(=C1)C(F)(F)F	RZILCCPWPBTYDO-UHFFFAOYSA-N
660	Flurochloridone	176.4	91677	311.009	C12H10Cl2F3NO	C1C(C(C(=O)N1C2=CC=CC(=C2)C(F)(F)F)Cl)CCl	OQZCSNDVOWYALR-UHFFFAOYSA-N
661	Fluroxypyr-meptyl	195.9	54745	366.091	C15H21Cl2FN2O3	CCCCCCC(C)OC(=O)COC1=NC(=C(C(=C1Cl)N)Cl)F	OLZQTUCTGLHFTQ-UHFFFAOYSA-N
662	Flurtamone	186.1	91755	333.098	C18H14F3NO2	CNC1=C(C(=O)C(O1)C2=CC=CC=C2)C3=CC(=CC=C3)C(F)(F)F	NYRMIJKDBAQCHC-UHFFFAOYSA-N
663	Haloxyfop-etotyl	192.8	91743	433.09	C19H19ClF3NO5	CCOCCOC(=O)C(C)OC1=CC=C(C=C1)OC2=C(C=C(C=N2)C(F)(F)F)Cl	MIJLZGZLQLAQCM-UHFFFAOYSA-N
664	Imidacloprid	158.1	86287518	255.052	C9H10ClN5O2	C1CN(C(=N[N+](=O)[O-])N1)CC2=CN=C(C=C2)Cl	YWTYJOPNNQFBPC-UHFFFAOYSA-N
665	Isoproturon	159.4	36679	206.142	C12H18N2O	CC(C)C1=CC=C(C=C1)NC(=O)N(C)C	PUIYMUZLKQOUOZ-UHFFFAOYSA-N
666	Karbutilate	176.3	312440	279.158	C14H21N3O3	CC(C)(C)NC(=O)OC1=CC=CC(=C1)NC(=O)N(C)C	OWNAXTAAAQTBSP-UHFFFAOYSA-N
667	Lenacil	175	16559	234.137	C13H18N2O2	C1CCC(CC1)N2C(=O)C3=C(CCC3)NC2=O	ZTMKADLOSYKWCA-UHFFFAOYSA-N
668	Metalaxyl	168.8	42586	279.147	C15H21NO4	CC1=C(C(=CC=C1)C)N(C(C)C(=O)OC)C(=O)COC	ZQEIXNIJLIKNTD-UHFFFAOYSA-N
669	Metamitron	160	38854	202.085	C10H10N4O	CC1=NN=C(C(=O)N1N)C2=CC=CC=C2	VHCNQEUWZYOAEV-UHFFFAOYSA-N
670	Metazachlor	168.1	49384	277.098	C14H16ClN3O	CC1=C(C(=CC=C1)C)N(CN2C=CC=N2)C(=O)CCl	STEPQTYSZVCJPV-UHFFFAOYSA-N
671	Methabenzthiazuron	155.2	29216	221.062	C10H11N3OS	CNC(=O)N(C)C1=NC2=CC=CC=C2S1	RRVIAQKBTUQODI-UHFFFAOYSA-N
672	Metolachlor	172.1	4169	283.134	C15H22ClNO2	CCC1=CC=CC(=C1N(C(C)COC)C(=O)CCl)C	WVQBLGZPHOPPFO-UHFFFAOYSA-N
673	Monuron	152.9	8800	198.056	C9H11ClN2O	CN(C)C(=O)NC1=CC=C(C=C1)Cl	BMLIZLVNXIYGCK-UHFFFAOYSA-N
674	Napropamide	172.1	27189	271.157	C17H21NO2	CCN(CC)C(=O)C(C)OC1=CC=CC2=CC=CC=C21	WXZVAROIGSFCFJ-UHFFFAOYSA-N
675	Neburon	176	11145	274.064	C12H16Cl2N2O	CCCCN(C)C(=O)NC1=CC(=C(C=C1)Cl)Cl	CCGPUGMWYLICGL-UHFFFAOYSA-N
676	Propachlor	161.4	4931	211.076	C11H14ClNO	CC(C)N(C1=CC=CC=C1)C(=O)CCl	MFOUDYKPLGXPGO-UHFFFAOYSA-N
677	Propyzamide	175.5	32154	255.022	C12H11Cl2NO	CC(C)(C#C)NC(=O)C1=CC(=CC(=C1)Cl)Cl	PHNUZKMIPFFYSO-UHFFFAOYSA-N
678	Prosulfocarb	167.1	62020	251.134	C14H21NOS	CCCN(CCC)C(=O)SCC1=CC=CC=C1	NQLVQOSNDJXLKG-UHFFFAOYSA-N
679	Quinmerac	154.8	91749	221.024	C11H8ClNO2	CC1=CC2=C(C(=C(C=C2)Cl)C(=O)O)N=C1	ALZOLUNSQWINIR-UHFFFAOYSA-N
680	Quizalofop-ethyl	190.9	53518	372.088	C19H17ClN2O4	CCOC(=O)C(C)OC1=CC=C(C=C1)OC2=CN=C3C=C(C=CC3=N2)Cl	OSUHJPCHFDQAIT-UHFFFAOYSA-N
681	Siduron	171.1	16116	232.158	C14H20N2O	CC1CCCCC1NC(=O)NC2=CC=CC=C2	JXVIIQLNUPXOII-UHFFFAOYSA-N
682	Tebuthiuron	164	5383	228.104	C9H16N4OS	CC(C)(C)C1=NN=C(S1)N(C)C(=O)NC	HBPDKDSFLXWOAE-UHFFFAOYSA-N
683	Teflubenzuron	185.6	91734	379.974	C14H6Cl2F4N2O2	C1=CC(=C(C(=C1)F)C(=O)NC(=O)NC2=CC(=C(C(=C2F)Cl)F)Cl)F	CJDWRQLODFKPEL-UHFFFAOYSA-N
684	Terbacil	162.6	22188	216.067	C9H13ClN2O2	CC1=C(C(=O)N(C(=O)N1)C(C)(C)C)Cl	NBQCNZYJJMBDKY-UHFFFAOYSA-N
685	Thiazafluron	153.6	32921	240.029	C6H7F3N4OS	CNC(=O)N(C)C1=NN=C(S1)C(F)(F)F	BBJPZPLAZVZTGR-UHFFFAOYSA-N
686	Triadimefon	177.6	39385	293.093	C14H16ClN3O2	CC(C)(C)C(=O)C(N1C=NC=N1)OC2=CC=C(C=C2)Cl	WURBVZBTWMNKQT-UHFFFAOYSA-N
687	Tritosulfuron	190.9	11657899	445.028	C13H9F6N5O4S	COC1=NC(=NC(=N1)NC(=O)NS(=O)(=O)C2=CC=CC=C2C(F)(F)F)C(F)(F)F	KVEQCVKVIFQSGC-UHFFFAOYSA-N
688	Anhydroerythromycin A	258	83949	715.451	C37H65NO12	CCC1C2(C(C(C3(O2)C(CC(O3)(C(C(C(C(C(=O)O1)C)OC4CC(C(C(O4)C)O)(C)OC)C)OC5C(C(CC(O5)C)N(C)C)O)C)C)C)O)C	YKAVHPRGGAUFDN-JTQLBUQXSA-N
689	Atenolol	166.6	2249	266.163	C14H22N2O3	CC(C)NCC(COC1=CC=C(C=C1)CC(=O)N)O	METKIMKYRPQLGS-UHFFFAOYSA-N
690	Betaxolol	176	2369	307.215	C18H29NO3	CC(C)NCC(COC1=CC=C(C=C1)CCOCC2CC2)O	NWIUTZDMDHAVTP-UHFFFAOYSA-N
691	Bezafibrate	187.9	39042	361.108	C19H20ClNO4	CC(C)(C(=O)O)OC1=CC=C(C=C1)CCNC(=O)C2=CC=C(C=C2)Cl	IIBYAHWJQTYFKB-UHFFFAOYSA-N
692	Bisoprolol	179.9	2405	325.225	C18H31NO4	CC(C)NCC(COC1=CC=C(C=C1)COCCOC(C)C)O	VHYCDWMUTMEGQY-UHFFFAOYSA-N
693	Candesartan	210.2	2541	440.16	C24H20N6O3	CCOC1=NC2=CC=CC(=C2N1CC3=CC=C(C=C3)C4=CC=CC=C4C5=NNN=N5)C(=O)O	HTQMVQVXFRQIKW-UHFFFAOYSA-N
694	Carbamazepine	159.9	2554	236.095	C15H12N2O	C1=CC=C2C(=C1)C=CC3=CC=CC=C3N2C(=O)N	FFGPTBGBLSHEPO-UHFFFAOYSA-N
695	Chloramphenicol	168.2	5959	322.012	C11H12Cl2N2O5	C1=CC(=CC=C1C(C(CO)NC(=O)C(Cl)Cl)O)[N+](=O)[O-]	WIIZWVCIJKGZOK-RKDXNWHRSA-N
696	Chlortetracycline	206.4	54675777	478.114	C22H23ClN2O8	CC1(C2CC3C(C(=O)C(=C(C3(C(=O)C2=C(C4=C(C=CC(=C41)Cl)O)O)O)O)C(=O)N)N(C)C)O	DHPRQBPJLMKORJ-XRNKAMNCSA-N
697	Clarithromycin	271.4	84029	747.477	C38H69NO13	CCC1C(C(C(C(=O)C(CC(C(C(C(C(C(=O)O1)C)OC2CC(C(C(O2)C)O)(C)OC)C)OC3C(C(CC(O3)C)N(C)C)O)(C)OC)C)C)O)(C)O	AGOYDEPGAOXOCK-KCBOHYOISA-N
698	Doxycyclin	202	54671203	444.153	C22H24N2O8	CC1C2C(C3C(C(=O)C(=C(C3(C(=O)C2=C(C4=C1C=CC=C4O)O)O)O)C(=O)N)N(C)C)O	SGKRLCUYIXIAHR-AKNGSSGZSA-N
699	Eprosartan	199.7	5281037	424.146	C23H24N2O4S	CCCCC1=NC=C(N1CC2=CC=C(C=C2)C(=O)O)C=C(CC3=CC=CS3)C(=O)O	OROAFUQRIXKEMV-LDADJPATSA-N
700	Erythromycin	269.9	12560	733.461	C37H67NO13	CCC1C(C(C(C(=O)C(CC(C(C(C(C(C(=O)O1)C)OC2CC(C(C(O2)C)O)(C)OC)C)OC3C(C(CC(O3)C)N(C)C)O)(C)O)C)C)O)(C)O	ULGZDMOVFRHVEP-RWJQBGPGSA-N
701	Fenofibrate	196.9	3339	360.113	C20H21ClO4	CC(C)OC(=O)C(C)(C)OC1=CC=C(C=C1)C(=O)C2=CC=C(C=C2)Cl	YMTINGFKWWXKFG-UHFFFAOYSA-N
702	Gabapentin	154.1	3446	171.126	C9H17NO2	C1CCC(CC1)(CC(=O)O)CN	UGJMXCAKCUNAIE-UHFFFAOYSA-N
703	Gemfibrozil	169.2	3463	250.157	C15H22O3	CC1=CC(=C(C=C1)C)OCCCC(C)(C)C(=O)O	HEMJJKBWTPKOJG-UHFFFAOYSA-N
704	Iothalamic acid	184.6	3737	613.77	C11H9I3N2O4	CC(=O)NC1=C(C(=C(C(=C1I)C(=O)O)I)C(=O)NC)I	UXIGWFXRQKWHHA-UHFFFAOYSA-N
705	Irbesartan	217	3749	428.232	C25H28N6O	CCCCC1=NC2(CCCC2)C(=O)N1CC3=CC=C(C=C3)C4=CC=CC=C4C5=NNN=N5	YOSHYTLCDANDAN-UHFFFAOYSA-N
706	Ketoprofen	167.8	3825	254.094	C16H14O3	CC(C1=CC(=CC=C1)C(=O)C2=CC=CC=C2)C(=O)O	DKYWVDODHFEZIM-UHFFFAOYSA-N
707	Losartan	205.6	3961	422.162	C22H23ClN6O	CCCCC1=NC(=C(N1CC2=CC=C(C=C2)C3=CC=CC=C3C4=NNN=N4)CO)Cl	PSIFNNKUMBGKDQ-UHFFFAOYSA-N
708	Metoprolol	166.2	4171	267.183	C15H25NO3	CC(C)NCC(COC1=CC=C(C=C1)CCOC)O	IUBSYMUCCVWXPE-UHFFFAOYSA-N
709	Olmesartan	213.4	158781	446.207	C24H26N6O3	CCCC1=NC(=C(N1CC2=CC=C(C=C2)C3=CC=CC=C3C4=NNN=N4)C(=O)O)C(C)(C)O	VTRAEEWXHOVJFV-UHFFFAOYSA-N
710	Oxytetracycline	205.8	54675779	460.148	C22H24N2O9	CC1(C2C(C3C(C(=O)C(=C(C3(C(=O)C2=C(C4=C1C=CC=C4O)O)O)O)C(=O)N)N(C)C)O)O	OWFJMIVZYSDULZ-PXOLEDIWSA-N
711	Pentoxifylline	170.7	4740	278.138	C13H18N4O3	CC(=O)CCCCN1C(=O)C2=C(N=CN2C)N(C1=O)C	BYPFEZZEUUWMEJ-UHFFFAOYSA-N
712	Phenacetin	151.4	4754	179.095	C10H13NO2	CCOC1=CC=C(C=C1)NC(=O)C	CPJSUEIXXCENMM-UHFFFAOYSA-N
713	Phenazone	154.4	2206	188.095	C11H12N2O	CC1=CC(=O)N(N1C)C2=CC=CC=C2	VEQOALNAAJBPNY-UHFFFAOYSA-N
714	Pindolol	166	4828	248.152	C14H20N2O2	CC(C)NCC(COC1=CC=CC2=C1C=CN2)O	JZQKKSLKJUAGIC-UHFFFAOYSA-N
715	Primidone	155.7	4909	218.106	C12H14N2O2	CCC1(C(=O)NCNC1=O)C2=CC=CC=C2	DQMZLTXERSFNPB-UHFFFAOYSA-N
716	Propranolol	170	4946	259.157	C16H21NO2	CC(C)NCC(COC1=CC=CC2=CC=CC=C21)O	AQHHHDLHHXJYJD-UHFFFAOYSA-N
717	Propyphenazone	169.3	3778	230.142	C14H18N2O	CC1=C(C(=O)N(N1C)C2=CC=CC=C2)C(C)C	PXWLVJLKJGVOKE-UHFFFAOYSA-N
718	Ritalinic acid	163.8	86863	219.126	C13H17NO2	C1CCNC(C1)C(C2=CC=CC=C2)C(=O)O	INGSNVSERUZOAK-UHFFFAOYSA-N
719	Sotalol	165.2	5253	272.119	C12H20N2O3S	CC(C)NCC(C1=CC=C(C=C1)NS(=O)(=O)C)O	ZBMZVLHSJCTVON-UHFFFAOYSA-N
720	2,6-Dichlorobenzamide	148.2	16183	188.975	C7H5Cl2NO	C1=CC(=C(C(=C1)Cl)C(=O)N)Cl	JHSPCUHPSIUQRB-UHFFFAOYSA-N
