# Supplementary material for: Prediction of Collision Cross-Section Values for Extractables and Leachables from Plastic Products
Source: Environ Sci Technol. 2022 Jun 22;56(13):9463–73. doi: 10.1021/acs.est.2c02853 (PMC9261268; doi:10.1021/acs.est.2c02853)
Supplement: Supplementary file 3 — es2c02853_si_003.xlsx [file es2c02853_si_003.xlsx]

## Sheet: FCCdb & CPPdb
Plastic-related chemicals identified in Ebro Riber water by screening against FCCdb and CPPdb, the order of these compounds is based on their abundance in Vion IMS-QTof (from high to low)
Observed RT(min)	observed CCS	predicted CCS	observed m/z	adducts	Molecular formula	mass error(ppm)	Name	PubChem CID	Use	Comments
9.42	288.28	283.54	685.436	M+Na	C42H63O4P	0.7	Tris(2,4-ditert-butylphenyl)phosphate	14572930	plasticizers, flame retardents, degradation products of Irgafos 168	confirmed by standards
9.42	282.31	287.48	663.454	M+H	C42H63O4P	0.7	Tris(2,4-ditert-butylphenyl)phosphate	14572930
9.87	251.06	249.38	537.394	M+Na	C30H58O4S	-0.5	Dilauryl thiodipropionate	31250	antioxidants	confirmed by standards
9.42	237.54	232.86	495.266	M+H	C30H39O4P	0.9	Phenol, isobutylenated, phosphate (3:1)	91700	flame retardants
8.16	218.05	214.09	393.297	M+Na	C22H42O4	-0.3	Diisooctyl adipate	66932	plasticizers	confirmed by standards
7.63	215.16	207.91	580.914	M+H	C13H24Cl6O8P2	-0.9	Antiblaze V6	92310	flame retardants	A experimental CCS value of protonated moleucle is 211.37
8.12	209.78	201.74	397.329	M+Na	C22H46O4	0.5	Ceteth-3	4639427	surfactants
8.13	215.95	218.46	413.266	M+Na	C24H38O4	0.5	Bis(2-ethylhexyl) phthalate	8343	plasticizers	confirmed by standards
6.52	225.68	231.21	575.376	M+Na	C28H56O10	-0.5	Octaethylene Glycol Laurate	10187601	surfactants
7.41	209.62	212.91	409.293	M+Na	C22H42O5	0.1	Diethylene glycol dipelargonate	66933	surfactants
6.2	201.57	199.35	437.193	M+Na	C24H30O6	-0.7	2,6-Bis(4-ethylphenyl)perhydro-1,3,5,7-tetraoxanaphth-4-ylethane-1,2-diol	9866479	Nucleating agent	no fragments
6.2	202.12	204	415.212	M+H	C24H30O6	-0.7	2,6-Bis(4-ethylphenyl)perhydro-1,3,5,7-tetraoxanaphth-4-ylethane-1,2-diol	9866479
9.78	261.77	262.83	559.517	M+Na	C34H68N2O2	-0.2	Hexadecanamide, N,N'-1,2-ethanediylbis-	79654	Lubricants
8.28	245.04	253.22	551.392	M+Na	C30H56O7	0.6	Tris(2-ethylhexyl) 2-hydroxypropane-1,2,3-tricarboxylate	95243	plasticizers
8.33	205.73	208.01	338.342	M+H	C22H43NO	1.5	Erucamide	5365371	slip agents	confirmed by standards
8.33	200.23	202.82	360.324	M+Na	C22H43NO	1.5	Erucamide	5365371
6.7	176.8	174.64	281.172	M+Na	C14H26O4	-0.6	Dibutyl adipate	7784	plasticizers	confirmed by standards
9.42	193.9	192.24	383.141	M+H	C22H23O4P	0.5	Tert-Butylphenyl Diphenyl Phosphate	158333	flame retardants
8.02	192.73	189.46	284.295	M+H	C18H37NO	-0.4	Octadecanamide	31292	slip agents	confirmed by standards
8.83	263.39	256.47	769.129	M+Na	C37H34N2Na2O9S3	-4.3	Brilliant Blue FCF	19700	dyes
9.29	277.36	273.16	647.558	M+Na	C39H76O5	-0.4	Distearin	102615	antistatic agents
9.04	256.66	258.29	753.129	M+H	C36H32Cl4N6O4	-3.4	Pigment Yellow 81	89597	dyes
8.21	271.09	271.97	825.253	M+Na	C45H44N3NaO7S2	2.4	Acid Blue 83	61365	dyes
9.33	247.09	253.62	535.434	M+Na	C31H60O5	0.6	1,2-Dimyristoyl-rac-glycerol	89298	antistatic agents
9.1	236.2	233.5	497.279	M+Na	C28H43O4P	-0.9	Phosphoric acid, hexadecyl diphenyl ester	92540	flame retardants
9.1	232.44	229.68	475.297	M+H	C28H43O4P	-0.9	Phosphoric acid, hexadecyl diphenyl ester	92540
8.61	207.24	206.33	340.357	M+H	C22H45NO	0.1	Docosanamide	76468	slip agents	confirmed by standards
10.66	263.09	265.58	591.495	M+Na	C35H68O5	-0.8	Glyceryl 1,3-dipalmitate	68149	antistatic agents	confirmed by standards
8.4	222.92	227.78	441.298	M+Na	C26H42O4	1.9	Dinonyl phthalate	6787	plasticizers	confirmed by standards
8.22	283.76	289.7	806.51	M+Na	C48H69N3O6	2.1	1,3,5-Tris(3,5-di-tert-butyl-4-hydroxybenzyl)-1,3,5-triazinane-2,4,6-trione	93115	antioxidants	confirmed by standards
7.72	184.99	179.77	256.264	M+H	C16H33NO	0.4	Hexadecanamide	69421	slip agents	confirmed by standards
8.76	276.77	274.74	701.554	M+Na	C42H78O4S	4	Dioleyl thiodipropionate	6436467	degradation of antioxidants
7.13	205.59	207.66	425.215	M+Na	C20H34O8	0.4	Acetyl tributyl citrate	6505	plasticizers	confirmed by standards
7.53	217.6	228.8	575.101	M+H	C30H24O8P2	-1.8	Resorcinol bis(diphenyl phosphate)	93311	flame retardants
6.56	163.07	162.4	235.169	M+H	C15H22O2	-0.5	3-Phenylpropyl Hexanoate	221417	flavouring
7.59	178.69	182.35	302.244	M+Na	C18H33NO	-3.6	Linoleamide	6435901	slip agents
7.55	250.39	250.87	693.181	M+H	C39H34O8P2	0.5	Bisphenol A bis(diphenyl phosphate)	9874825	flame retardants
7.55	259.4	258.29	715.162	M+Na	C39H34O8P2	0.5	Bisphenol A bis(diphenyl phosphate)	9874825
8.81	306.3	305.79	925.254	M+H	C50H42Cl2N6O8	3.3	C.I.Pigment red 221	136144465	dyes
7.16	189.34	188.34	320.256	M+Na	C18H35NO2	0.8	(R-(Z))-12-Hydroxy-9-octadecenamide	6438074	slip agents
8.3	200.18	198.11	312.326	M+H	C20H41NO	0	Icosanamide	3016647	slip agents
8.71	209.65	203.63	379.161	M+Na	C20H24N2O4	-3.5	2H-Azepin-2-one, 1,1'-(1,3-phenylenedicarbonyl)bis[hexahydro-	81857	Intermediates
6.9	220.47	221.52	577.134	M+H	C30H24O12	-0.4	Ethylene Terephthalate Cyclic Trimer	15089684	oligomers
8.41	234.13	240.67	493.349	M+Na	C27H50O6	-1	Tricaprylin	10850	antistatic agents	confirmed by standards
10.34	247.87	244.75	553.459	M+Na	C35H62O3	-0.3	Irganox 1076	16386	antioxidants	confirmed by standards
8.36	246.3	247.89	569.438	M+H	C40H56O2	5	Lutein	5281243	Personal care
8.46	286.34	274.33	701.43	M+Na	C42H63O5P	-0.3	(4,6-Ditert-butyl-2,3-dihydroxyphenyl) bis(2,4-ditert-butylphenyl) phosphite	139594560	NIAS, degradation of Irgafos 168
8.72	203.85	200.41	355.285	M+H	C21H38O4	1	Methyl acetyl ricinoleate	5282107	plasticizers
8.19	258.3	251.31	587.503	M+Na	C36H68O4	2.9	Fatty acids, C18-unsatd., dimers	22833342	adhesives and sealant chemicals
5.15	185.56	185.99	399.178	M+Na	C21H28O6	-0.6	Bisphenol A bis(2,3-dihydroxypropyl) ether	110678	NIAS, degradation product of bisphenol A diglycidyl ether	confirmed by standards, no fragments
8.19	273.52	266.29	815.053	M+Na	C40H24Cl4N6O4	3.6	Pigment Red 166	135553566	dyes
8.61	198.87	196.98	351.257	M+H	C18H38O4S	1.3	2-Hydroxy-1-octadecanesulfonic acid	414070
3.42	144.5	147.64	239.089	M+Na	C10H16O5	-0.9	1,4,7-trioxacyclotridecane-8,13-dione	81082	NIAS, neoformed, reaction product from adipate plasticizer/adipate acid	confirmed by standards
7.24	187.88	187.32	341.23	M+Na	C17H34O5	1	Dodecanoic acid, 3-hydroxy-2,2-bis(hydroxymethyl)propyl ester	82547
3.08	176.51	177.93	393.209	M+Na	C16H34O9	-0.4	Octaethylene Glycol (PEG8)	78798	oligomers	confirmed by standards
9.79	196.88	199.83	310.311	M+H	C20H39NO	0.7	Cis-11-Eicosenamide	5365374	slip agents
7.7	176.2	169.7	267.163	M+H	C12H26O4S	3.5	Dodecyl sulfate	8778	adhesive, pesticides, surfactants
2.61	157.77	158.64	305.157	M+Na	C12H26O7	-1	hexaethylene glycol (PEG6)	17472	oligomers	confirmed by standards
7.07	199.38	201.04	395.277	M+Na	C21H40O5	0.7	Glyceryl Monoricinoleate	6433266	surfactants
9	244.86	234.22	605.423	M+Na	C30H62O10	-0.4	Polidocanol	656641	surfactants
9.51	166.61	168.1	249.185	M+H	C16H24O2	-0.2	Octyl phenylacetate	61050	flavouring
6.79	180.26	178.88	301.141	M+Na	C16H22O4	-0.1	Diisobutyl phthalate	6782	plasticizers	confirmed by standards
8.4	265.74	255.57	769.132	M+Na	C37H34N2Na2O9S3	0.7	Light Green SF Yellowish	21223	dyes
7.59	170.27	173.81	263.237	M+H	C18H30O	-0.6	Tributylphenol	168811
6.15	201.91	196.44	389.22	M+Na	C23H30N2O2	-0.3	2-Benzyl-2-dimethylamino-1-(4-morpholinophenyl)-1-butanone	86171	paint additives and coating additives
9.11	199.54	193.04	363.173	M+H	C20H27O4P	1.6	Octyl Diphenyl Phosphate	8290	flame retardants
9.83	224.91	233.35	495.381	M+Na	C31H52O3	0.1	Alpha-tocopherol acetate	86472	antioxidants	confirmed by standards
9.42	152.53	150.44	251.047	M+H	C12H11O4P	0.1	Diphenyl phosphate	13282	paints and coatings
7.03	191.21	186.15	283.263	M+H	C18H34O2	-1.5	Tetradecyl methacrylate	17351	adhesives and sealant chemicals
8.16	182.71	181.52	297.137	M+Na	C19H18N2	2.8	1,4-Benzenediamine, N-(2-methylphenyl)-N'-phenyl-	3015360
9.58	248.15	259.64	718.998	M+H	C26H17ClN7Na3O10S3	2.2	C.I. Reactive Red 24	160059	dyes
7.79	188.22	190.61	282.279	M+H	C18H35NO	-0.4	Oleamide	5283387	slip agents	confirmed by standards
9.33	204.92	203.12	341.305	M+H	C21H40O3	0.8	Propylene Glycol 1-Oleate	9798043	antistatic agents
7.29	186.08	185.31	321.24	M+Na	C18H34O3	-1.5	Ricinoleic acid	643684	Lubricants	isomers, 9,10-Epoxystearic acid
9.28	269.42	272.23	675.518	M+Na	C39H72O7	1.2	Bis[(R)-12-hydroxyoleic] acid, diester with glycerol	119628	antistatic agents
6.88	197.56	206.41	380.21	M+Na	C24H27N3	1.4	Solvent violet 8	164877	dyes
8.83	245.23	252.96	605.426	M+H	C32H60O10	-0.5	Polyoxyethylene sorbitan monooleate	5281955	antistatic agents
8.23	198.87	195.7	311.295	M+H	C20H38O2	0.2	Hexadecyl methacrylate	17235	lubricants, paints and coatings, adhesives and sealants
9.55	279	282.16	661.537	M+Na	C39H74O6	-1.3	Trilaurin	10851	antistatic agents
7.39	240.58	231.26	595.381	M+Na	C31H56O9	-0.4	23-(Nonylphenoxy)-3,6,9,12,15,18,21-heptaoxatricosan-1-ol	72384	surfactants
9.34	256.28	245.92	597.395	M+H	C40H52O4	1.3	Astaxanthin	5281224	dyes, colorant
3.05	146.82	145.01	215.125	M+Na	C9H20O4	0.5	Tripropylene glycol	32611	oligomers	confirmed by standards
9.56	190.55	196.15	337.235	M+Na	C18H34O4	0.4	3,5,5-Trimethylhexanoyl peroxide	107176	initiator
6.94	199.78	202.68	421.231	M+Na	C18H39O7P	-2.8	Tris(2-Butoxyethyl) Phosphate	6540	flame retardants
8.83	192.7	192.48	299.295	M+H	C19H38O2	2.3	Methyl stearate	8201	lubricants
8.24	208.51	205.12	395.312	M+Na	C22H44O4	-1.8	Diethylene glycol monostearate	7788	surfactants
6.97	208.45	211.5	425.287	M+Na	C22H42O6	-0.3	Triethylene glycol dicaprylate	221542	antistatic agents
5.37	124.33	128.95	163.039	M+H	C9H6O3	-0.7	Umbelliferone	5281426
7.5	250.07	251.29	714.964	M+Na	C24H15ClN7Na3O10S3	2.3	Reactive Orange 13	94660	dyes
6.46	177.73	185.23	359.24	M+Na	C17H36O6	-0.2	5,8,11,13,16,19-Hexaoxatricosane	8928	surfactants
8.88	222.53	233.02	449.361	M+Na	C26H50O4	2.4	Glycol dilaurate	69348	antistatic agents
2.41	164.79	159.01	335.167	M+Na	C13H28O8	-0.6	1,3-Propanediol, 2,2-bis(hydroxymethyl)-, polymer with oxirane	23391637
8.09	204.72	202.31	381.297	M+Na	C21H42O4	-0.6	Glyceryl monostearate	24699	antistatic agents	confirmed by standards
9.48	268.71	272.2	587.549	M+H	C38H70N2O2	-3.6	N-(2-Oleamidoethyl)-linoleamide	72941508
8.59	228.12	236.1	469.33	M+Na	C28H46O4	2.9	Didecyl phthalate	6788	plasticizers	confirmed by standards
6.8	180.9	180.43	301.141	M+Na	C16H22O4	-0.4	Dibutyl phthalate	16066	plasticizers	confirmed by standards
8.41	218.66	227.94	425.361	M+H	C26H48O4	-4.1	Bis(7-methyloctyl) Cyclohexane-1,2-dicarboxylate	11524680	plasticizers
11.72	270.88	269.78	619.527	M+Na	C37H72O5	-0.9	Glycerides, C16-18 mono-and di-	3086206	antistatic agents
9.42	169.89	170.78	327.079	M+H	C18H15O4P	1.2	Triphenyl phosphate	8289	flame retardants	not match with standard RT 6.50min
9.23	230.12	237.64	497.395	M+Na	C31H54O3	-3	Hexadecyl 3,5-di-tert-butyl-4-hydroxybenzoate	94623	UV absorbers; antioxidants	not match with standard RT 9.66 min
10.01	161.09	162.58	279.093	M+H	C18H15OP	0	Triphenylphosphine oxide	13097	Paints and coatings	not match with standard RT 5.59min
3.97	172.31	178.88	288.253	M+H	C16H33NO3	-0.5	N,N-Bis(2-Hydroxyethyl)Dodecanamide	8430	surfactants	not match with standard RT 6.75min

## Sheet: self-built library
Plastic-related chemicals identified in Ebro Riber water by screening against self-built plastic additives library
positive mode
	Observed RT(min)	Expected RT(min)	observed CCS	expected CCS	observed m/z	adducts	Molecular formula	mass error(ppm)	Name	Use	PubChem CID	comments
	9.42	9.37	288.28	287.87	685.436	M+Na	C42H63O4P	0.7	Tris(2,4-ditert-butylphenyl)phosphate	plasticizers, flame retardents, degradation products of Irgafos 168
	9.42	9.37	282.31	282.1	663.454	M+H	C42H63O4P	0.7	Tris(2,4-ditert-butylphenyl)phosphate	plasticizers, flame retardents, degradation products of Irgafos 168
	8.87	8.77	251.06	252.14	537.394	M+Na	C30H58O4S	-0.5	Dilauryl thiodipropionate	antioxidants
	7.03	7.06	278.8	279.2	795.543	M+Na	C39H80O14	-1	PPG13	oligomers
	8.16	8.13	218.05	218.84	393.297	M+Na	C22H42O4	-0.3	Bis(2-ethylhexyl) adipate	plasticizers
	6.88	6.9	263.63	264.52	737.501	M+Na	C36H74O13	-0.9	PPG12(Dodecapropylene Glycol)	oligomers
	6.71	6.74	249.4	249.05	679.46	M+Na	C33H68O12	-0.8	PPG11(Undecapropylene Glycol)	oligomers
	4.73	4.75	172	171.31	331.209	M+Na	C15H32O6	-0.4	PPG5(Pentapropylene glycol)	oligomers
	5.66	5.69	195.48	193.93	447.293	M+Na	C21H44O8	0	PPG7(Heptapropylene glycol)	oligomers
	6.51	6.54	234.43	233.06	621.418	M+Na	C30H62O11	-0.8	PPG10(Decapropylene Glycol)	oligomers
	8.15	8.13	215.95	216.44	413.267	M+Na	C24H38O4	0.5	Dioctyl terephthalate	plasticizers
	6.2	6.18	201.57	202.52	437.194	M+Na	C24H30O6	-0.7	1,3:2,4-bis(3,4-dimethylbenzylidene)sorbitol	Nucleating agent
	6	6.03	208.48	205.95	505.334	M+Na	C24H50O9	-0.5	PPG8(Octapropylene glycol)	oligomers
	4.09	4.1	159.38	159.58	273.167	M+Na	C12H26O5	-1.1	PPG4(Tetrapropylene glycol)	oligomers
	7.16	7.19	291.7	295.73	848.631	M+NH4	C42H86O15	0.9	PPG14(Tetradecapropylene Glycol)	oligomers
	8.33	8.27	205.73	207.73	338.342	M+Na	C22H43NO	1.5	Erucamide	slip agents
	8.33	8.27	200.23	201.79	360.324	M+H	C22H43NO	1.5	Erucamide	slip agents
	8.03	8	192.73	194.77	284.295	M+H	C18H37NO	-0.4	Octadecanamide	slip agents
	8.61	8.67	207.24	209.88	340.357	M+H	C22H45NO	0.1	Docosanamide	slip agents
	10.66	10.56	263.09	262.91	591.495	M+Na	C35H68O5	-0.8	Glyceryl 1,3-dipalmitate	antistatic agents
	8.4	8.3	222.92	225.45	441.298	M+Na	C26H42O4	1.9	Diisononyl phthalate	plasticizers
	7.79	7.83	186.71	190.49	282.279	M+H	C18H35NO	1.1	Oleamide	slip agents
	8.22	8.2	283.76	285.69	806.51	M+Na	C48H69N3O6	2.1	Irganox 3114	antioxidant
	7.72	7.71	184.99	186.58	256.264	M+H	C16H33NO	0.4	Hexadecanamide	slip agents
	8.41	8.41	234.13	238.08	493.349	M+Na	C27H50O6	-1	Glyceryl trioctanoate	antistatic agents
	10.34	10.22	247.87	248.55	553.459	M+Na	C35H62O3	-0.3	Irganox 1076	antioxidant
	5.15	5.13	185.56	187.53	399.178	M+Na	C21H28O6	-0.6	Bisphenol A bis(2,3-dihydroxypropyl) ether	NIAS, degradation product of bisphenol A diglycidyl ether
	3.42	3.41	144.5	145.32	239.089	M+Na	C10H16O5	-0.9	1,4,7-trioxacyclotridecane-8,13-dione	NIAS, neoformed, reaction product from adipate plasticizer/adipate acid
	3.08	3.08	176.51	176.11	393.209	M+Na	C16H34O9	-0.4	PEG8	oligomers
	3.58	3.59	205.87	204.52	525.288	M+Na	C22H46O12	-0.7	PEG11	oligomers
	2.61	2.6	157.77	158.15	305.157	M+Na	C12H26O7	-1	PEG6(Hexaethylene glycol)	oligomers
	2.86	2.85	166.69	167.17	349.183	M+Na	C14H30O8	-1.2	PEG7	oligomers
	8.59	8.59	228.12	232.18	469.33	M+Na	C28H46O4	2.9	Didecyl phthalate	plasticizers
	3.27	3.27	186.15	184.87	437.236	M+Na	C18H38O10	0.4	PEG9	oligomers
	7.35	7.34	177.44	177.85	228.232	M+H	C14H29NO	-0.7	Tetradecanamide	slip agents
	7.99	7.95	197.78	200.54	365.266	M+Na	C20H38O4	-0.3	Glycol ricinoleate	antistatic agents
	8.09	8.05	204.69	202.66	381.297	M+Na	C21H42O4	-0.6	2-stearoylglycerol	antistatic agents
	6.81	6.76	198.8	199.22	284.331	M-Cl	C19H42ClN	0.5	Hexadecyltrimethylammonium chloride	surfactants
	3.44	3.44	195.19	193.56	481.262	M+Na	C20H42O11	-0.1	PEG10	oligomers
	9.83	9.86	224.91	226.52	495.381	M+Na	C31H52O3	0.1	Tocopheryl acetate	antioxidants
	2.31	2.29	149.16	150.18	261.13	M+Na	C10H22O6	-1.7	PEG5	oligomers
	9.6	9.62	259.12	261.31	577.444	M+Na	C33H62O6	1.1	Tricaprin	antistatic agents, not present in CPPdb or FCCdb
	3.72	3.72	218.67	218.34	564.359	M+NH4	C24H50O13	-0.3	PEG12	oligomers
	6.28	6.3	221.59	219.14	563.376	M+Na	C27H56O10	-0.5	PPG9(Nonapropylene Glycol)	oligomers
	5.25	5.27	183.43	182.47	389.251	M+Na	C18H38O7	-0.1	PPG6(Hexapropylene glycol)	oligomers
	3.84	3.84	229.3	228.73	608.385	M+NH4	C26H54O14	-0.1	PEG13	oligomers
	6.75	6.72	213.85	213.34	326.378	M-Cl	C22H48ClN	-1.2	Didecyldimethylammonium chloride	surfactants
	8.09	8.07	203.72	203.77	381.298	M+Na	C21H42O4	0.6	Glyceryl monostearate	antistatic agents
negative mode
	7.82	7.73	197.03	199.94	325.184	M-H	C18H30O3S	-0.6	2-dodecylbenzenesulfonic acid	surfactants
	5.57	5.5	160.51	163.64	242.176	M+HCOO	C12H23NO	-1.4	12-Aminododecanolactam	monomer
	8.1	8.05	180.45	180.01	281.248	M-H	C18H34O2	-1.5	Oleic acid	lubricants
	6.6	6.57	175.41	175.56	277.181	M-H	C17H26O3	0	3-(3,5-Di-tert-butyl-4-hydroxyphenyl)propionic acid	NIAS, degradation product of Irganox 1010,etc.
	7.9	7.85	179.57	179.47	279.233	M-H	C18H32O2	-1.6	Linoleic acid	lubricants
	6.92	6.88	173.17	176.71	285.207	M+HCOO	C15H28O2	-1	Lauryl acrylate	Paints and coatings
	4.94	4.88	144.22	144.19	201.113	M-H	C10H18O4	-1.7	Sebacic acid	lubricants
	6.32	6.22	161.42	160.14	498.931	M-H	C8HF17O3S	1.3	Perfluorooctanesulfonic acid	surfactants
	4.97	4.86	151.73	151.8	209.094	M-H	C8H19O4P	-2.7	Dibutyl phosphate	flame retardants
	10.46	10.43	246.67	245.62	529.463	M-H	C35H62O3	0.5	Irganox 1076	antioxidants
	7.48	7.65	196.6	200.02	339.233	M-H	C23H32O2	1.1	2,2'-Methylenebis(6-tert-butyl-4-methylphenol)	antioxidants
	3.33	3.28	140.95	139.63	207.012	M-H	C10H8O3S	-1	2-Naphthalenesulfonic acid
	5.12	5.04	159.06	157.47	285.04	M-H	C15H10O6	-0.6	Kaempferol	flavonols
	5.27	5.24	141.47	140.22	179.071	M-H	C10H12O3	-1.5	propylparaben	antifungal agent, antimicrobial agent
	4.86	4.74	191.2	193.33	357.17	M-H	C21H26O5	-3.3	Prednisone	drugs
	4.57	4.48	129.49	129.24	298.942	M-H	C4HF9O3S	-1.7	Perfluorobutanesulfonic acid	surfactants
	7.79	7.75	172.06	170.59	253.216	M-H	C16H30O2	-3.1	palmitoleic acid	lubricants
	0.74	0.73	172.45	172.96	341.109	M-H	C12H22O11	0.3	Sucrose	sweetener
	5.69	5.6	148.07	145.76	398.937	M-H	C6HF13O3S	1.1	Tridecafluorohexane-1-sulfonic acid	surfactants
	3.71	3.62	153.41	151.56	249.023	M-H	C12H10O4S	0.5	4,4′-Sulfonyldiphenol	Paint and coating
	6.57	6.54	163.29	162.72	233.154	M-H	C15H22O2	-1.7	3,5-ditert-butyl-4-hydroxybenzaldehyde	NIAS, degradation of BHT
	7.8	7.83	211.03	208.91	367.264	M-H	C25H36O2	-0.6	2,2'-Methylenebis(6-tert-butyl-4-ethylphenol)	antioxidant
	7.31	7.29	159.46	159.7	199.17	M-H	C12H24O2	-1.8	Lauric acid	lubricants
	8.45	8.49	186.65	187.26	297.28	M-H	C19H38O2	-0.9	Nonadecylic Acid	lubricants
	3.77	3.71	118.7	119.82	138.019	M-H	C6H5NO3	-3.1	4-nitro-phenol	herbicide
